# Supplementary material for: A new midshelf record in the northern Bay of Biscay (NE Atlantic, CBT-CS11 core): Sedimentological, geochemical and palynological data over the last 7 kyrs
Source: Data Brief. 2020 Feb 25;29:105323. doi: 10.1016/j.dib.2020.105323 (PMC7068041; doi:10.1016/j.dib.2020.105323)
Supplement: Multimedia component 1 [file mmc1.xlsx]

## Sheet: Age-Model
CBT-CS11 core (Penaud et al., 2020 updated stratigraphy - first age model published in Mojtahid et al., 2019)
								Depth	0.025	0.1	0.5	0.9	0.975
								50	309	318.9	383	446	471
								53.3838	338	371	447	540.1	621.1
								56.7677	356.95	404	489	613.1	699.125
								60.1515	378.975	435	531	667	757.025
								63.5354	405.975	463	573	717	787
								66.9192	432	495.8	616.5	758	828.075
								70.303	451	535	659	791	858
								73.6869	479.9	572	702	824	881
								77.0707	514.975	610	746	853	899.025
								80.4545	558	662	792	881	910
								83.8384	605.95	714.8	837	902	924.025
								87.2222	691.925	779.9	883	923	940
								90.6061	825.975	888.9	928	951	962
								93.9899	911.975	953.9	990	1037	1076
								97.3737	966.975	992	1045	1089	1114
								100.758	1013	1059	1103	1157	1168.03
								104.141	1074.97	1103	1158	1219	1252.05
								107.525	1101	1133.9	1194	1255	1292
								110.909	1121	1165	1231	1286	1316
								114.293	1148	1197	1267	1311	1340
								117.677	1197.97	1252.9	1302	1342	1362
								121.061	1315	1324	1356.5	1413	1478
								124.444	1338	1358.9	1406	1510	1600
								127.828	1356.97	1389	1457	1565.1	1655.03
								131.212	1375.97	1421	1505	1624	1695.03
								134.596	1394.97	1455	1552	1666.1	1722
								137.98	1412.95	1489.9	1602	1705	1749.05
								141.364	1446.95	1528	1651	1739	1780.03
								144.748	1493	1580.9	1696	1774	1810
								148.131	1559	1651	1744	1813	1838
								151.515	1738.97	1759	1825	1893.1	1978.05
								154.899	1809.97	1853	1931	2064	2157.05
								158.283	1859	1928.9	2038	2157	2227.05
								161.667	1940.92	2030	2138.5	2241.1	2280.03
								165.05	2168.97	2190	2269.5	2337.1	2346
								168.434	2292.97	2325	2387.5	2504	2556
								171.818	2401	2425.9	2502	2661.1	2707
								175.202	2442	2492	2582	2717	2756.03
								178.586	2483.97	2551.9	2659	2766	2803.03
								181.97	2540.95	2621.9	2730	2806	2841.03
								185.353	2650.97	2725.8	2799	2858.1	2891.03
								188.737	2833	2861	2914	3017.1	3110
								192.121	2886.97	2941.9	3027	3146	3210.05
								195.505	2947	3031	3141	3227	3266.07
								198.889	3088.93	3169	3248.5	3309.1	3331
								202.273	3287.95	3320.9	3391	3521.1	3641.07
								205.657	3346.97	3405	3511.5	3663.1	3750.07
								209.04	3397.97	3488	3636	3750	3810
								212.424	3483.95	3607.7	3757	3830	3866.07
								215.808	3759.97	3798	3888	3975.1	4040.1
								219.192	3836.93	3894	3981	4109.1	4205.07
								222.576	3898.82	3950	4070	4206.2	4283.1
								225.96	3946.88	4013.9	4160	4278.1	4335.02
								229.343	4014.88	4102	4248	4336.2	4396.02
								232.727	4137.98	4235.9	4333	4403.1	4462.05
								236.111	4346.95	4376	4454	4542	4612
								239.495	4420.98	4459	4543	4631	4693.02
								242.879	4503.98	4537	4627	4748	4768.02
								246.263	4597.98	4640	4765	4921	5073.1
								249.647	4642.95	4714.9	4851.5	5067.3	5250.02
								253.03	4689.93	4770.9	4939.5	5178.1	5324.05
								256.414	4732.98	4835	5027	5259.2	5390.1
								259.798	4788.9	4902	5113	5348.2	5453.02
								263.182	4834.95	4973	5202.5	5426.1	5504
								266.566	4890.82	5046.9	5290.5	5477.1	5536.07
								269.95	4984.98	5142.9	5383	5524	5571
								273.333	5122.77	5269	5476.5	5568	5595.07
								276.717	5332.98	5444.9	5572	5614	5636
								280.101	5552.98	5612	5648	5725.1	5789.07
								283.485	5602.95	5635	5689	5797.1	5882
								286.869	5623.95	5657	5730.5	5851.1	5927.1
								290.252	5641.98	5680	5771.5	5901	5979.02
								293.636	5655	5711	5816	5939	6009.15
								297.02	5674	5739.9	5852	5976	6042.15
								300.404	5698.95	5771	5896.5	6002	6075
								303.788	5731	5807.9	5936	6034.1	6097
								307.172	5773.85	5860.9	5977	6069.1	6115.05
								310.556	5817.98	5909	6013	6104	6138
								313.939	5916.95	5981	6057	6141	6164
								317.323	6025	6050	6137	6222	6307.02
								320.707	6045	6086	6181.5	6300	6407.02
								324.091	6067.98	6120	6223.5	6361.2	6454.05
								327.475	6089.93	6153.9	6269	6414.1	6509.02
								330.859	6114.98	6184	6312.5	6454	6540
								334.242	6135.93	6215	6352	6494.1	6567
								337.626	6159	6250.9	6396.5	6533.1	6596.02
								341.01	6198.77	6286.9	6440	6573	6618
								344.394	6222.93	6331.9	6483	6600	6645.02
								347.778	6263	6373	6528	6623.1	6666.02
								351.162	6298.98	6424.9	6573	6654	6685
								354.546	6360.82	6499	6617	6678	6705
								357.929	6481.8	6571	6662	6707	6726.02
								361.313	6666.98	6685	6726	6778	6816.02
								364.697	6700	6725	6774	6841	6887.02
								368.081	6728.98	6761.9	6823	6882.1	6920
								371.465	6755.95	6805	6872	6920	6947.02
								374.849	6820.93	6873	6924	6965	6984
								378.232	6914.98	6939.9	6985	7031	7058.12
								381.616	6946	6976	7035	7083	7106.02
								385	6994.95	7015	7098	7148	7157

## Sheet: DATA-XRF
CBT-CS11 core (Ifremer acquisition: Marine Geosciences, J. Nizou and S. Toucanne; All above elements in Penaud et al., 2020 : DIB; log Zr/Al in Penaud et al., 2020 : QSR)
MeasurementDate	Age	CoreDepth_cm	Al_Area	Al_ ChiSqr	Si_Area	Si_ ChiSqr	S_Area	S_ ChiSqr	K_Area	K_ ChiSqr	Ca_Area	Ca_ ChiSqr	Ti_Area	Ti_ ChiSqr	Fe_Area	Fe_ ChiSqr	Sr_Area	Sr_ ChiSqr	Zr_Area	Zr_ ChiSqr
2011-07-06		5	1269	3.2	15208	80.8	4047	3.6	15581	4.2	337831	23.8	4360	0.8	43199	21.1	5660	220.4	1604	16.9
2011-07-06		6	1370	1.8	17302	87.4	4191	4	17348	3.6	343227	28.7	4816	0.9	45177	24.2	10945	0.5	838	0.8
2011-07-06		7	1438	3.8	17605	89.3	3938	4.2	17341	4.6	354098	24.9	4703	1.4	44184	25.7	10979	0.8	861	0.7
2011-07-06		8	1785	3.7	19768	93.6	4214	5.2	18471	4.7	350573	27.1	5423	1	49868	27.1	10944	1	928	1.2
2011-07-06		9	1303	2.7	16944	81.1	3715	2.1	17269	3.2	350503	26.4	4974	1.1	43888	25	11340	1.1	977	0.9
2011-07-06		10	1211	3.5	15719	72.1	4020	3.7	16258	3.4	354538	21.7	4607	1.3	40197	24.3	11205	1.2	856	0.5
2011-07-06		11	1585	3.5	18772	86.7	4318	5.2	18425	6.4	343093	26.1	4712	0.8	45274	26.1	11113	1	852	0.8
2011-07-06		12	1631	4.4	19720	84.4	4515	3.9	18414	5.5	336690	26.7	5280	0.7	48262	26.2	10866	0.8	828	0.6
2011-07-06		13	1732	1.8	20911	90.7	4365	5.2	19682	5.2	319532	29.7	5481	1.5	52346	23.8	9990	0.7	777	0.7
2011-07-06		14	1509	4	18926	90.1	4302	4.5	18333	6.1	335791	25.3	4901	1.1	47370	27.2	10775	0.9	802	0.9
2011-07-06		15	1516	3.1	18645	83.1	4446	3.4	17893	5.1	341248	23.8	5104	1.2	46272	24.9	10869	0.9	896	0.6
2011-07-06		16	1606	3.2	18864	83	4697	3.9	17534	4.6	351665	28.1	4948	0.9	44613	26.3	11306	0.9	993	0.6
2011-07-06		17	1420	2.2	16617	73.5	5015	4.9	16030	4	361310	24	4131	0.8	39589	24.7	11580	0.6	849	0.7
2011-07-06		18	1545	3.1	18431	75	5213	5	17942	5.1	348405	24.9	4985	0.9	44120	28.3	11135	0.7	885	0.8
2011-07-06		19	1672	2.6	18890	85	5363	4.5	18148	5	347980	26.5	4844	1.1	43604	29.5	11116	0.8	865	0.7
2011-07-06		20	1562	3.6	19228	79.5	4990	6.9	17781	4.4	352937	29.7	4966	0.9	43512	27.7	11111	1.2	905	0.8
2011-07-06		22	1803	2.4	23398	93.5	5397	7.5	19272	5.9	371132	31	5189	1.7	47184	34.7	11422	0.7	844	0.9
2011-07-06		23	1308	2.5	17079	79.3	5024	4	16613	3.5	328079	24.6	4670	0.9	40538	26.6	10708	0.8	839	1.5
2011-07-06		24	1173	3.1	15007	67.1	4493	5	15060	2.9	301523	23.3	3928	1.4	37701	22.4	10240	0.8	780	0.5
2011-07-06		25	1293	1.8	15667	75.3	4929	5.2	15758	3	332655	25.1	4232	1.5	38446	23.2	10527	0.9	839	0.8
2011-07-06		26	1243	2.5	15568	76.4	4874	4.1	14446	4.1	330842	25	3893	0.6	36406	28	10675	0.8	720	0.7
2011-07-06		27	1710	2.7	19559	83.3	5051	5.4	17456	8.3	360366	28	4539	0.8	42193	30.6	11150	1.1	903	1.1
2011-07-06		28	1527	2.5	19419	85.7	5094	6	17803	4.5	379033	29.1	4751	1.3	42480	30.6	11555	0.6	1080	1
2011-07-06		29	1443	3.3	18152	70.8	5191	5.7	16609	3.3	374355	22.7	4414	1.1	39915	28.6	11763	0.8	802	1.3
2011-07-06		30	1372	2.5	19248	80.3	5217	6.3	17448	4.7	374522	26.3	4709	1.5	40785	30.8	11625	1.1	788	1.1
2011-07-06		31	1706	3.3	19611	82	5308	5.9	18008	3.6	362769	26.2	4864	1	44587	29.1	11135	0.4	921	0.9
2011-07-06		32	1497	1.9	18946	87.4	5479	4.2	17078	4	388723	23.8	4448	1.6	40998	28.7	11589	1	883	0.9
2011-07-06		33	1424	1.4	17503	77.6	5727	5.3	17058	4.3	365879	26	4459	1.2	40359	28.3	11308	1.2	874	0.9
2011-07-06		34	1396	2.1	18394	80.2	5159	4.8	15703	3.1	384972	25.7	3971	1.5	37301	31.7	11527	0.8	865	1.3
2011-07-06		35	1353	2.4	17746	77.9	4811	6.7	15971	5.9	396493	23.4	3805	0.8	36567	30	11778	0.7	779	0.7
2011-07-06		36	1202	1.6	16299	62.3	4858	4.5	14684	2.9	376994	20.2	3475	0.9	34675	23.7	11790	1	909	0.6
2011-07-06		37	1031	1.4	13697	66.5	4766	4.4	13582	2.6	338942	21.1	3865	1.3	34048	23.4	10820	1.1	854	1
2011-07-06		38	1353	1.3	16471	76.8	4907	3.3	15606	2.1	359171	24.5	4023	1	36624	28.8	11178	1.1	888	0.7
2011-07-06		39	1012	2.3	14153	64.1	4497	6.3	12877	2.3	371117	22.6	3430	1.1	30667	28	11564	1.5	859	0.6
2011-07-06		40	1027	2	14451	59.2	4844	5.9	14408	3.6	386540	18.7	3592	1.1	35202	23.5	12365	0.7	959	0.9
2011-07-06		41	1232	3.7	15120	65.4	4820	4.9	14998	4.8	372802	21.7	4106	0.7	36336	26.3	11720	1.5	815	0.9
2011-07-06		42	1085	2.4	14344	58.8	4743	5.3	14511	4.2	364536	22.4	3946	1.6	36078	22	11697	1	832	0.6
2011-07-06		43	1147	1.7	14646	73.5	5372	4.4	14917	4.5	374178	21.6	3822	1.5	35212	26.5	11539	0.8	788	1.2
2011-07-06		44	1120	1.7	14918	68.5	5074	4.5	15384	3.6	375871	22.9	4079	0.6	37181	25.4	11836	0.8	940	1.6
2011-07-06		45	1188	1.5	14188	68.3	5110	3.8	14660	4.2	356785	19.4	3747	0.7	35593	24.1	11593	0.8	758	0.7
2011-07-06		46	1151	2.4	13606	64.8	4552	5.9	14410	3.5	364309	19.9	3812	0.7	34806	24.2	11365	0.7	901	1.1
2011-07-06		47	1140	1.7	13920	66.6	5198	7.1	14230	4.2	363529	22.8	3786	0.8	35593	24.6	11970	0.7	822	0.8
2011-07-06		48	1019	1.8	13270	63.6	4929	5.7	13774	3.1	358161	19.1	3464	1.1	33194	26.8	11564	0.6	892	0.7
2011-07-06		49	1214	3.1	14429	62.1	4578	6.1	14292	4.2	354037	22.8	3722	0.6	34485	24.9	11248	1	798	0.9
2011-07-06	383	50	1338	2.1	15644	62.8	5259	5.9	14495	4	371665	22.7	4085	1.1	34624	24.9	11380	0.8	866	0.5
2011-07-06	401.914	51	1145	2.2	15617	64.6	5077	4.7	15322	2.5	384123	20.3	3915	0.9	35081	28.4	11891	0.9	867	0.8
2011-07-06	420.827	52	1305	2.1	16040	72.7	5034	7	15429	3.1	386058	23.6	4319	1.9	35540	28.6	11918	1.3	775	0.8
2011-07-06	439.741	53	1360	2.1	15999	71.5	4928	5.4	15403	5	394094	21.8	4323	1.7	36699	24	12228	1	859	0.8
2011-07-06	454.648	54	1262	1.8	15288	71.4	5352	7.2	14941	3.8	371779	22.8	4057	0.8	36408	28.5	11649	0.9	748	0.8
2011-07-06	467.06	55	1224	1.7	14791	67.4	4992	4.1	14598	4.2	375276	20	3878	1.1	34237	26.7	11953	1.1	715	0.7
2011-07-06	479.472	56	1215	2.7	15956	66.4	4207	4.4	14787	4.1	398936	22.7	3814	1.5	34369	27.5	11851	0.6	755	0.8
2011-07-06	491.883	57	1364	3.1	16300	72.9	4903	5.8	15073	4	404413	22.7	4090	1	35069	29.5	12338	0.7	895	0.8
2011-07-06	504.295	58	1152	1.6	15733	58.5	4675	3.5	15495	4.9	393551	20.4	4365	1.6	36470	26.1	12648	0.5	896	0.6
2011-07-06	516.707	59	1302	2.9	14933	61.7	4899	6.9	15433	4.2	383633	20.6	3907	1.4	35234	27.4	12129	0.9	758	0.9
2011-07-06	529.12	60	1356	3.8	15691	70.4	5577	5.7	15616	4.2	399393	22	4009	0.8	37148	27.5	12233	0.8	730	0.6
2011-07-06	541.531	61	1322	2.6	16229	63.9	5032	4.2	15604	2.9	389739	20.1	4062	0.9	36100	29.7	12349	0.6	733	0.8
2011-07-06	553.943	62	1184	2.1	14240	67	4770	5.3	14124	2.1	366704	17.8	3695	1.3	33437	25.4	12018	1.1	806	0.9
2011-07-06	566.355	63	1320	2.7	14347	63.3	4799	3.9	14073	3	374231	18.6	4010	1.3	33677	24.5	11770	0.9	921	0.9
2011-07-06	578.973	64	1019	1.5	14375	63.2	4683	7.4	14040	3.6	382886	22.5	3941	0.7	34432	22.9	11793	1.6	958	1.1
2011-07-06	591.828	65	1151	3.3	15102	67.4	4984	6.7	14673	3.3	391391	20.9	3835	1.2	34982	28.4	12309	0.7	860	0.6
2011-07-06	604.683	66	1069	1.5	12500	50.5	4387	3.8	12815	1.7	329894	20.4	3540	0.6	33377	20.4	12783	1	902	1.2
2011-07-06	617.515	67	764	1.8	10048	51.1	4018	6.1	11329	3.2	293260	20.8	3279	0.4	29781	21.8	11407	1	811	0.6
2011-07-06	630.075	68	852	1.3	10503	51.5	4648	4.8	11506	3.4	311519	17	3122	0.6	30225	18.7	10595	0.6	627	0.6
2011-07-06	642.635	69	1128	2.5	13965	70.2	5273	4.8	14548	3	383248	19.9	3774	0.6	34410	24	11493	1.4	743	0.6
2011-07-06	655.194	70	1094	1	14001	57.5	4829	6.2	13929	2.1	366797	21.4	3575	1.9	32808	24	11835	1.1	811	1.2
2011-07-06	667.857	71	1107	1.4	14342	60.7	4935	4.6	13351	4.4	365336	19.6	3561	1.4	32176	24.6	11436	1.1	906	1.3
2011-07-06	680.564	72	967	1.2	13196	59.4	4663	5.3	13274	3.9	375528	17.8	3561	1.2	30957	22.6	11999	0.9	860	1.5
2011-07-06	693.271	73	838	1.7	10982	54.6	4684	5.2	12163	2.6	357021	16.8	3338	1.2	29611	21	11533	1.2	747	0.8
2011-07-06	706.071	74	1060	0.9	12694	54.3	4817	4.7	12710	2.2	365059	18	3153	1.7	29692	25.9	6168	216.7	1726	18.6
2011-07-06	719.074	75	1058	1.5	14160	60.9	4765	5.4	13518	3.8	370486	18.9	3562	0.5	32992	24.8	12148	0.5	779	1
2011-07-06	732.078	76	1206	1.7	14751	60.9	4581	6.4	13083	2.9	370081	21.9	3306	1.2	32297	25.9	11794	1	858	1
2011-07-06	745.081	77	1333	2.2	16219	64.6	4957	4.1	14715	2.2	393387	21.5	3875	1	34146	28.8	12481	1.2	830	0.6
2011-07-06	758.633	78	1156	2.2	14880	67.2	4953	6	15331	4.1	386490	24.5	4133	1.4	36659	25	12610	0.8	821	1.5
2011-07-06	772.227	79	1084	3.3	14667	62.2	5230	5.3	14304	4.3	391572	19.6	3597	1.3	33248	27.3	11913	1.4	943	1
2011-07-06	785.821	80	1284	1.2	15537	65.8	4988	8.9	14553	2.2	401331	22.1	3845	0.6	34088	25.3	12282	0.7	880	1.1
2011-07-06	799.254	81	1221	2.4	15123	64.6	4718	6.1	14683	3.6	368917	23	3999	1	35330	28.7	12036	1.1	850	1.2
2011-07-06	812.552	82	1312	2.3	14769	65	4600	3.7	14087	4	351480	22.1	3627	1.7	34562	24.9	11386	1.3	926	0.4
2011-07-06	825.851	83	1077	1	13910	63.7	4911	5.7	13934	3.7	361465	20.9	3743	1.6	34169	26.9	11977	1.9	857	0.7
2011-07-06	839.197	84	1184	2.6	15004	61.2	4641	3.6	14249	3.6	376291	20.8	3546	1.3	32994	26.6	12016	1.5	734	0.6
2011-07-06	852.791	85	1154	2	14054	64.4	4537	5	13431	3.6	351646	21.6	3538	0.9	32759	23	12012	1.6	780	1.1
2011-07-06	866.385	86	999	1.4	12915	58.1	4436	4.5	12772	2	355169	19.8	3657	1.4	32315	23.7	11759	0.9	843	1.1
2011-07-06	879.979	87	1125	1.8	13289	55.6	4599	6.7	12476	3.8	342451	20.8	3472	0.9	31972	25.6	11989	1.3	878	0.5
2011-07-06	893.343	88	1023	2.8	13124	53.1	4437	4.9	12471	3	335885	21.5	3401	1.1	31251	25.4	11924	0.9	808	0.6
2011-07-06	906.642	89	947	1.6	11185	48.8	4575	4.7	11920	1.5	290671	17.5	3605	0.3	32059	21.2	11486	1.2	920	0.4
2011-07-06	919.94	90	974	1.7	12997	52.2	4304	3.9	11790	3.2	336200	18.4	3213	0.8	29622	22.6	11162	0.8	818	0.7
2011-07-06	935.217	91	942	2.5	13869	55.9	5051	7.6	12799	2.8	391824	19.5	3355	1	29850	25.7	12057	1.2	782	0.7
2011-07-06	953.54	92	1140	2.2	14004	54.3	4682	5.3	13626	3.3	388253	18.3	3760	1.5	31669	24.1	11902	0.5	885	0.8
2011-07-06	971.862	93	1094	1.2	13518	57.6	5056	5	12991	3.4	386115	16.7	3407	0.9	31730	23.5	12137	0.8	870	0.9
2011-07-06	990.164	94	1196	2	14914	57.3	5156	4.2	13909	3	384502	19.3	3899	0.3	33115	25.9	12018	0.6	808	0.8
2011-07-06	1006.42	95	1096	1.4	12326	48.6	4847	8.4	12396	2.7	329877	21.1	3591	0.5	31213	23.6	11841	0.9	789	0.8
2011-07-06	1022.67	96	934	2.4	11163	47.1	4985	5.9	11845	2.5	293918	22.9	3438	0.7	30854	22.8	11816	0.8	890	0.7
2011-07-06	1038.93	97	944	1.6	11572	50.7	4895	6.4	12641	2.7	340998	18.2	3292	0.7	32780	24	12234	2	822	0.9
2011-07-06	1055.73	98	742	1	10287	39.9	5013	5.4	11564	3	358791	20.2	3009	0.7	29268	21.8	12837	1.1	841	0.8
2011-07-06	1072.87	99	611	1.7	9345	35	4804	5.9	11443	3	320651	18.1	3180	0.3	30207	18.2	12238	1.2	908	1.4
2011-07-06	1090.01	100	779	1.9	10870	53.7	4759	5.4	12647	3.6	368966	16.1	3085	0.8	30887	20.4	12870	1.3	750	0.7
2011-07-06	1106.94	101	761	2.5	9676	39.1	4703	5.7	11640	2.4	345995	15.2	2986	1.5	28603	18.2	12569	1.1	974	0.4
2011-07-06	1123.19	102	861	1.6	10064	42.1	4775	6.1	11279	2.6	361148	16.2	2930	1	29726	22	12409	0.9	704	0.5
2011-07-06	1139.45	103	898	0.8	10147	44.9	4509	4.8	11292	3.4	353504	20	2953	0.9	29527	20.8	12489	0.7	903	0.8
2011-07-06	1155.7	104	884	1.2	12042	47.6	4874	5.7	13160	2.1	378121	19.9	3405	0.8	31350	19.6	12668	1.5	704	0.8
2011-07-06	1167.13	105	1158	2.1	13635	64.5	5005	6.1	14261	3.5	371096	21.7	3949	1	35540	24.7	12428	0.9	839	0.6
2011-07-06	1177.77	106	990	1.1	12805	58	4808	7.7	13864	2.6	384970	19.2	3614	0.9	33956	25.7	12330	1.2	784	1.2
2011-07-06	1188.41	107	891	1.5	12358	51.7	4703	5.2	12963	3.8	392910	13.7	3314	1.3	31172	21.1	12325	1.1	682	0.9
2011-07-06	1199.19	108	961	1.6	13131	55.9	4806	5.6	13876	4.5	385703	19.7	3813	0.8	34391	21.8	12423	1	827	0.9
2011-07-06	1210.13	109	945	1	12376	55.4	4724	7.1	12968	2.3	403342	16.3	3410	0.4	31682	21.3	12342	0.7	861	1
2011-07-06	1221.06	110	757	0.7	9543	37.8	4530	4.9	10644	2.3	360878	14.4	3027	0.5	29068	20.7	12379	1	863	0.5
2011-07-06	1231.97	111	564	0.5	7008	26.6	4495	4.7	8788	2	288728	12.4	2470	1.1	25132	14.4	12283	0.5	909	1
2011-07-06	1242.61	112	1014	3.3	11816	49	4871	9.5	12545	5	352991	18.3	3574	1.5	30957	21.5	12577	0.8	986	0.9
2011-07-06	1253.24	113	910	1.8	11369	46.4	4686	6.9	12300	4.7	328517	17.5	3694	0.3	31193	21.3	12221	0.9	1067	1
2011-07-06	1263.88	114	951	2.9	12506	52.9	4554	3.4	13017	3	360010	17.8	3429	0.4	33333	22.4	12534	0.8	1058	0.9
2011-07-06	1274.31	115	908	1.5	10267	43	4476	6	10795	2	309748	19	2857	0.8	29921	22.4	12269	1	837	0.7
2011-07-06	1284.66	116	801	1.8	10418	43.3	4689	4.1	11724	2.3	339169	19.6	3078	0.8	29140	19	12066	0.6	736	1.1
2011-07-06	1295	117	978	1.6	13184	60.2	4356	5	13653	3.4	391443	17.8	3422	0.9	31026	24.5	11925	0.7	898	0.9
2011-07-06	1307.21	118	956	3.5	12352	48	4181	5.1	12394	2.8	360937	17.5	3342	0.7	29530	25.2	11973	0.8	759	1.1
2011-07-06	1323.31	119	851	2.6	10839	51	4638	3.4	12121	2.6	370368	14.9	2843	0.8	29132	22.3	12062	1.1	783	0.7
2011-07-06	1339.42	120	756	1	10817	49	4704	7.6	11188	2.9	364484	17.5	2943	0.4	28262	23.6	11879	1	890	0.8
2011-07-06	1355.52	121	1056	1.2	13766	61.1	4488	5.9	13780	3.2	356523	18.4	3918	1.3	33601	23.9	11969	0.9	897	0.7
2011-07-06	1370.24	122	948	2.4	12591	58.5	4684	4.3	12784	2.6	359621	19.4	3406	1.3	31617	25	12083	0.5	888	0.5
2011-07-06	1384.87	123	1382	3.7	16146	67.4	4677	6.4	15756	3.4	372890	21.9	4448	0.7	37073	28.3	12425	0.9	805	0.4
2011-07-06	1399.5	124	1013	1.4	14322	65.2	4468	6	14535	3.5	369971	21.4	4086	1	36877	24	11979	1.1	1024	1
2011-07-06	1414.37	125	1076	2.5	15146	59.7	5003	6.8	15042	4.2	369622	21.7	4227	1.2	36313	24.7	12255	1.3	765	0.6
2011-07-06	1429.45	126	1013	3.4	14581	63.4	4425	4.4	15064	4.4	373153	19.3	4056	1.1	36669	23.3	12059	0.7	889	0.8
2011-07-06	1444.52	127	1118	1.4	14170	62	4414	6.3	14081	1.7	388222	18.6	4166	0.8	34951	25.9	12302	1.4	876	0.8
2011-07-06	1459.44	128	1169	2.3	15141	66.1	4577	5.8	14470	3.2	377040	19.7	3817	1	35716	25.2	12123	0.6	944	1.7
2011-07-06	1473.62	129	1300	3.7	15374	62.6	4819	6.6	14982	3.4	387433	19.3	4259	0.8	36939	25.9	12348	0.9	810	1.2
2011-07-06	1487.81	130	1130	1.8	14102	69.1	4691	6.4	15069	4.2	368022	21.3	4078	1	37028	24.9	12084	1.4	915	1
2011-07-06	1501.99	131	1170	2.7	14057	59.6	4549	5.9	14532	4.7	375436	21.4	4313	0.9	35994	22.6	12295	1.5	845	1.6
2011-07-06	1515.94	132	1134	2.7	13882	53.8	4835	6.4	13836	3.2	365618	18.8	3959	0.8	36627	22.3	12024	1.1	847	0.8
2011-07-06	1529.83	133	997	2.4	13596	57.1	5042	6.6	14244	3.7	370211	17.5	3826	0.4	36182	22.1	12197	1.1	957	0.9
2011-07-06	1543.72	134	1116	1.9	14290	67.7	5113	6.5	15186	4.2	367341	22.4	4036	1.2	39473	22.1	12151	1	1009	0.7
2011-07-06	1557.97	135	1018	2.1	13767	59.2	4889	8.4	14927	3.8	376418	22.6	3646	0.8	36154	22.2	12017	1	924	0.8
2011-07-06	1572.75	136	1052	1.8	13394	55.1	4618	6.2	13743	4	396994	19.1	3794	0.9	34022	23.3	12497	1	918	0.8
2011-07-06	1587.52	137	1080	2.1	13915	62.1	4674	7.1	14138	5.4	379300	19.1	3982	1.1	35288	21.9	12278	2.2	1035	1
2011-07-06	1602.29	138	1227	2.3	14882	57.6	4744	7.6	14077	3.7	381632	17.2	3829	1.2	33723	24.9	6162	241.6	1757	16.6
2011-07-06	1616.77	139	1205	2	15828	69.9	4639	6.4	14940	5	396874	24.6	3964	1.2	36033	28.9	12360	0.9	843	1.3
2011-07-06	1631.25	140	928	1.9	13113	64.3	4635	6.2	14490	3.5	383414	21.1	3850	0.9	35565	24.6	12382	0.6	851	1
2011-07-06	1645.73	141	782	1.4	10416	46.8	4596	6.6	12438	3	334357	17.5	3662	0.9	33944	19.7	12240	1	912	0.8
2011-07-06	1659.46	142	1225	2.5	14340	62.9	4666	5.7	15191	3.3	375580	19.6	3985	1.1	35003	24.8	11940	0.8	1006	1.2
2011-07-06	1672.76	143	1098	2.1	14377	59.9	4730	4.9	14667	4.7	396158	19.6	3957	0.8	35389	24	12396	1.2	787	0.8
2011-07-06	1686.06	144	1063	1.5	13728	66.1	4734	5.8	14278	4.1	383003	19	4286	1	34961	25.2	12261	0.6	841	0.5
2011-07-06	1699.58	145	924	0.9	12926	49.6	4812	7.5	13649	2.4	376093	20.2	3727	0.7	31266	25.3	12353	1.2	833	1.3
2011-07-06	1713.77	146	1113	1.8	13244	60.1	4353	6.3	13953	2.5	351148	19	3672	0.5	35673	22	12325	1.3	865	1.1
2011-07-06	1727.95	147	987	0.8	13617	55.2	4564	6.2	13789	3.7	371598	17.8	3557	1.1	32434	24.8	12039	0.9	785	0.6
2011-07-06	1742.14	148	1065	1.7	14102	64.6	4744	6.5	15261	4.3	363080	22.2	3733	0.7	35789	26.8	12300	0.8	743	0.4
2011-07-06	1764.79	149	1091	2.3	14912	59.3	4983	5.8	15098	3.7	379838	18.9	3800	0.4	36014	25.5	12071	0.9	820	0.8
2011-07-06	1788.73	150	985	0.9	14385	67.5	5162	7.3	14889	3.6	368003	23.4	4161	1.4	38980	24.7	12056	1.2	882	0.6
2011-07-06	1812.67	151	1276	1.4	15770	73	4994	5.7	15066	5.6	347708	21.8	4467	0.9	40394	24.4	11719	0.9	1028	0.8
2011-07-06	1840.19	152	1434	2.3	17170	64.8	4691	8.6	16722	4.8	388744	23.3	4472	1.2	38052	26.8	12108	0.8	896	0.5
2011-07-06	1871.51	153	1084	1.9	14156	53.3	4683	5.9	14755	3.4	370746	20.7	3908	0.6	34936	20.9	12368	1.4	933	0.8
2011-07-06	1902.84	154	1046	1.5	13468	55.2	4467	3.9	14069	3.8	367206	20.3	3534	1.3	33082	23.2	12160	0.9	750	0.8
2011-07-06	1934.19	155	1346	2.2	16677	69	4506	5.2	16385	3.9	391395	22.1	4243	0.5	37650	27.9	12244	1.1	787	0.6
2011-07-06	1965.82	156	1060	2	14457	58.5	4776	3.7	15379	4.1	381538	17.5	3924	0.6	35496	25.6	12090	1.7	879	0.9
2011-07-06	1997.44	157	818	2.6	10326	50.6	4478	6.1	12183	2.8	319105	19	3079	0.7	31526	19.4	12398	1.3	827	0.6
2011-07-06	2029.06	158	934	1.7	13575	57.5	5038	4.2	14029	1.6	387573	19.3	3726	1.1	32429	25.8	12129	1.3	801	1.3
2011-07-06	2059.3	159	865	1.8	12010	56.6	4579	5.4	13186	2.9	374323	18.8	3212	1.3	31591	19	11833	1.5	849	0.9
2011-07-06	2089	160	1040	1.9	12918	60.9	4401	4.6	12991	4	369474	18.9	3250	1.2	32597	24.4	12019	0.9	702	1
2011-07-06	2118.7	161	835	0.7	12219	50.8	4515	6.2	13208	3.3	355374	19.4	3436	0.5	33308	22	12183	0.7	878	0.9
2011-07-06	2151.4	162	789	0.8	11154	43.5	4498	6.5	11821	3.2	368000	17.6	3041	0.6	29389	21.6	12219	1.2	992	0.7
2011-07-06	2190.12	163	738	0.7	10494	41.9	4523	7.5	10956	3	367985	16.9	2920	0.3	28280	21	12228	0.7	936	1.2
2011-07-06	2228.83	164	638	1.5	10004	40.1	4647	4.3	10149	2.2	356231	16.3	2716	0.4	27081	22	11930	0.6	1186	0.8
2011-07-06	2267.54	165	830	1.4	12117	46.4	4637	5.3	12349	1.8	367146	17.5	3138	0.3	30947	22	12333	0.9	874	0.7
2011-07-06	2302.61	166	913	1.3	11039	47.7	4747	7.2	11873	2.5	343281	19.5	3024	0.5	29673	22.6	11969	1.1	831	0.8
2011-07-06	2337.48	167	819	2.3	13807	52.9	4709	4.5	13019	1.7	394482	18.5	3660	1.3	30854	27.8	11854	1	1405	0.7
2011-07-06	2372.36	168	982	1.3	13916	56	4834	6.1	13397	4.6	383215	17.1	3558	1.1	32341	26.3	12147	1.7	1017	0.8
2011-07-06	2406.64	169	899	1.1	13420	49.7	5075	7.7	13664	2.7	411727	18.4	3421	0.7	33405	23.3	12723	0.8	999	1
2011-07-06	2440.48	170	378	0.9	4200	16.1	4769	4.4	6731	3	182039	14.9	2212	0.7	26050	10.8	12677	0.8	978	0.3
2011-07-06	2474.31	171	282	0.7	3507	11.6	4701	3.1	5702	2	162935	13.8	1616	0.6	22293	10.8	11488	0.7	731	0.5
2011-07-06	2506.3	172	402	0.9	5193	21	4455	4.2	7739	1.7	220941	15.9	2157	0.6	25626	14.1	10640	0.9	798	0.4
2011-07-06	2529.94	173	307	1.2	3646	13	4550	3.5	6232	2.8	162617	13.4	1951	0.6	22884	9.9	10852	1.2	881	0.7
2011-07-06	2553.58	174	695	1.1	9957	44.5	4638	6.1	11548	2.1	309866	18.8	3032	1.5	29258	20.9	10057	8.5	1037	1.2
2011-07-06	2577.22	175	807	2.4	9161	44.5	4864	4.1	10578	3	290572	17.9	2975	1.1	29705	17	11157	1	860	1
2011-07-06	2600.16	176	635	2.4	8570	41	4914	4.7	10532	2.8	294512	17.6	2719	0.5	27794	17.1	11474	1.1	793	0.7
2011-07-06	2622.91	177	765	1.3	11104	47.2	4101	5.1	11302	1.6	337729	19.6	2833	0.9	27633	24.2	11315	1.2	844	0.4
2011-07-06	2645.67	178	806	1.4	13156	55.2	4186	7.3	12803	3.1	381593	18.7	3202	1.2	31456	22.9	12174	1.2	880	0.5
2011-07-06	2667.69	179	1084	2.3	14464	59.7	4615	6.9	15011	5.1	360875	20	3677	1.4	34799	24.1	12105	0.7	855	0.7
2011-07-06	2688.67	180	984	1.4	13364	55.2	4771	5.2	14594	4.8	365443	21.8	3827	1.3	34400	21.8	11926	1.2	917	0.4
2011-07-06	2709.65	181	1108	1.5	15214	59.6	4959	6.1	14786	3.5	382136	19.9	3835	1	35341	24.8	11895	0.9	911	0.8
2011-07-06	2730.62	182	1035	2	15319	65.6	4675	6.5	14561	3.3	355552	20.4	3850	0.6	36533	27.1	11744	0.8	1092	0.8
2011-07-06	2751.01	183	1040	2.5	13752	55.3	4535	6.5	13692	4.3	347651	19.7	3958	1.2	36188	23	11972	1.1	665	0.9
2011-07-06	2771.4	184	781	1.5	12206	50.2	4687	7.1	12060	2.8	349042	18.3	3096	0.8	31248	22.3	11604	0.8	829	1.2
2011-07-06	2791.79	185	1137	1.1	14365	63.1	4626	8	14390	3.4	356631	20.8	3759	1.1	35971	25.4	12057	0.6	945	1.1
2011-07-06	2820.97	186	996	2.1	12920	62.8	4639	9.5	13229	2	354333	20.8	3608	0.9	34082	28.2	11832	1	815	0.8
2011-07-06	2854.96	187	908	1.9	12592	53	4675	8.8	12537	3.6	373084	19	3200	0.9	31475	26.9	12775	0.9	877	0.8
2011-07-06	2888.94	188	493	1.1	6020	24.4	4584	4.7	8120	2.1	187077	16.6	2586	0.9	27643	11.9	12263	1.3	760	0.6
2011-07-06	2922.77	189	282	1.4	4667	18.6	4710	3.2	7584	1.2	190923	16.7	2080	0.3	23599	11.4	10850	0.9	935	0.6
2011-07-06	2956.16	190	947	2	12591	54.2	4858	6.2	12337	3.4	350981	19	2906	0.8	29006	24.9	11352	0.7	926	0.9
2011-07-06	2989.56	191	1003	1.1	15507	67.2	4912	4.4	14582	3.7	393155	18.2	3448	0.8	33487	26.9	11868	1	992	1.3
2011-07-06	3022.95	192	964	1.7	13958	63.4	4548	6	13287	3.6	373321	18.5	3535	1.2	34365	27.1	11530	1.1	951	0.6
2011-07-06	3056.61	193	862	1.6	12311	57.3	4701	7.9	12848	3.1	382876	17	3499	1.2	31758	23.5	12098	0.7	939	0.8
2011-07-06	3090.29	194	1073	2	14664	56.5	4677	5.8	13687	3	401632	18.6	3560	1	34994	24.9	11925	0.8	895	0.9
2011-07-06	3123.98	195	1229	2	14680	61.2	5024	7.5	14372	4	376442	24.3	3938	0.7	34198	29.3	11960	0.9	805	1.4
2011-07-06	3156.72	196	801	1.9	10623	54.8	4459	4.1	12521	2.6	302395	18.7	3505	1	34276	18.3	11605	0.8	802	0.6
2011-07-06	3188.49	197	691	1.5	8845	46.3	4374	3.6	12015	2.7	296398	17.1	3368	0.6	32672	16.4	11420	0.3	814	0.9
2011-07-06	3220.26	198	367	1.4	5473	24.3	4387	3.4	9264	2	276584	13.6	2667	0.5	27299	12.7	11782	1.5	818	1
2011-07-06	3253.18	199	207	0.9	2625	8.7	3549	4.9	5210	2.8	139119	11.2	1925	0.6	23163	5.6	12057	0.7	931	0.5
2011-07-06	3295.29	200	345	0.9	4459	19.4	3523	4.7	7569	2.8	217860	12.7	2280	0.2	26518	10.8	11566	1.5	1061	1
2011-07-06	3337.4	201	380	0.9	7162	25.4	3490	5.6	10115	2.6	327960	13	2660	1.1	28121	14.5	12262	0.8	780	0.4
2011-07-06	3379.52	202	460	1.2	7625	36.1	3220	4.9	10403	3.6	351419	13.8	2883	1.2	28757	14.4	12163	0.6	933	0.7
2011-07-06	3416.9	203	364	0.9	6455	27.8	3114	6	9221	2.6	314646	12.2	2905	0.8	27380	11.5	11798	1.2	863	0.9
2011-07-06	3452.51	204	485	1	5750	25.3	3146	4.4	8776	3.1	253256	11.2	2799	1	27628	10.4	11543	0.5	985	0.8
2011-07-06	3488.12	205	552	1.5	8875	44.5	3227	4.1	11536	2.2	333955	12.3	3049	1.2	30993	15.6	11572	0.8	990	0.9
2011-07-06	3524.13	206	563	1.3	8490	47.7	3059	4.2	11562	2.9	309702	12.8	3363	0.9	33236	11.6	11724	1.1	815	0.9
2011-07-06	3560.93	207	620	2.2	8406	42.6	2991	6.6	11775	5.6	326008	12.5	3377	1.1	32454	13.9	11847	1	838	0.8
2011-07-06	3597.72	208	508	1.8	9463	50.2	3244	6.1	12387	2.9	325146	15	3961	0.7	34708	15.1	11819	1	831	1
2011-07-06	3634.51	209	748	2	9535	56.2	3252	4.9	12593	3.1	324240	19.2	3563	0.5	34606	15.7	11890	1	816	0.8
2011-07-06	3670.31	210	562	1.3	6903	34.6	3022	4.9	9800	1.8	287039	11.1	3165	1.1	29327	12.7	12039	0.7	821	0.4
2011-07-06	3706.07	211	600	2.1	9018	48.8	2908	6.8	12457	4	316121	12.2	3608	0.5	34436	13.4	11691	1.4	891	1.1
2011-07-06	3741.83	212	625	2.2	8533	48.1	3314	4.5	11314	2.1	301473	15.4	3210	0.7	34060	12.9	11610	1.3	1144	0.7
2011-07-06	3779.29	213	471	1.1	6927	32.1	3028	5	9958	2.6	314925	10.5	2669	0.8	29032	11.6	11794	0.7	857	0.5
2011-07-06	3818	214	378	2	6934	34.3	3043	5.2	10046	2.9	302769	9.5	2856	0.4	29244	10.4	11599	1	896	1.5
2011-07-06	3856.72	215	431	1.5	6862	31.9	2993	5.2	9649	3.4	300394	11.7	2817	1.1	28302	13.1	11983	0.9	859	1.1
2011-07-06	3893.27	216	406	1.1	6930	32.7	3142	6.3	10603	2.1	300647	11.2	3263	0.7	30107	10.9	10964	5.9	1023	0.9
2011-07-06	3920.76	217	482	0.7	7895	40.6	3186	4	10417	2.8	317182	14.4	3033	0.5	28557	14.5	11805	0.9	887	0.8
2011-07-06	3948.24	218	468	1.6	8572	49.8	3381	3.9	12214	3.3	318918	17.1	3223	0.6	33188	16.7	11495	0.6	852	1
2011-07-06	3975.73	219	594	1.5	8602	41.3	3609	4.4	11453	3.4	327759	13.1	3410	0.5	31965	14.1	11648	1	897	1.3
2011-07-06	4002.25	220	559	1.5	8418	40.9	3344	4.9	11561	3	328863	12.2	3063	0.7	30881	13.5	11802	1.2	752	1
2011-07-06	4028.55	221	503	1.9	7129	37	3295	2.7	10136	2.7	280115	13.5	2857	0.6	29303	14.5	11506	0.9	723	0.7
2011-07-06	4054.86	222	566	1.1	9358	43.3	3267	5.5	11454	3.9	326413	14.7	3430	1.3	32204	15	11418	0.8	965	0.7
2011-07-06	4081.28	223	704	1.7	10194	60	3182	6	12678	4.9	342325	15.9	3462	0.9	33986	17.5	11536	0.9	864	0.7
2011-07-06	4107.88	224	832	2.8	10337	58.9	3093	5.4	13157	3.9	313126	15.2	3689	0.5	38322	13.7	11490	0.7	1018	0.9
2011-07-06	4134.48	225	1132	1.8	13667	71.9	3895	7.2	15818	6	272806	21.1	4647	1	46871	15.4	10152	1.3	1016	0.6
2011-07-06	4161.05	226	1607	4.7	17898	96.2	4340	5.5	19167	6.6	297510	26.2	5784	0.6	54383	20.7	10869	1.1	988	0.5
2011-07-06	4187.06	227	480	1.1	6381	29.9	3156	5.9	8029	3	256534	13	2485	0.5	28287	14.5	11988	1.3	924	0.4
2011-07-06	4213.06	228	544	0.9	6172	28.2	3141	4.2	8623	2.7	235616	15.1	2528	1	27523	10.8	11335	1	785	0.7
2011-07-06	4239.07	229	302	1.3	6221	23	3067	4.1	8756	2.5	262395	12.1	2549	0.6	25558	13.1	10677	0.9	820	0.8
2011-07-06	4264.49	230	741	2.3	9616	48.7	3557	3.2	12027	3.1	320632	15.3	3134	0.9	32062	15	10982	0.8	854	0.7
2011-07-06	4289.61	231	1025	3.3	11687	64.5	3788	4.9	14156	3.8	349515	15.4	3687	1.1	36602	18.5	11344	0.7	989	0.9
2011-07-06	4314.73	232	718	2.7	9535	46.6	3865	3	12367	3.7	311688	16.6	3327	0.7	34877	16.6	11557	0.7	1021	0.5
2011-07-06	4342.75	233	805	1.5	9655	46.9	3722	7.7	11582	5	324138	16.1	2859	0.7	31308	16	11303	0.6	961	0.6
2011-07-06	4378.51	234	802	1.5	10552	50	3821	5.5	13102	1.5	324375	18.9	3498	0.7	35969	18.3	11221	1.3	1040	0.5
2011-07-06	4414.27	235	752	3.1	10230	52.7	3969	4.6	12925	3.8	296764	20.2	3746	0.8	36854	16.4	11165	0.9	978	0.9
2011-07-06	4450.03	236	743	2.3	8987	53.2	3272	4.6	11180	4.5	298277	19.8	3115	1	31423	16.8	11521	1.4	813	1
2011-07-06	4477.38	237	639	2.7	9845	52	3752	5.8	12164	2.9	286729	20.9	3113	0.6	34648	17.1	11211	0.5	969	0.8
2011-07-06	4503.68	238	473	1.4	7199	33.1	3627	4.5	10023	4.3	306630	14	2656	0.6	28202	14.3	11662	0.7	887	1.2
2011-07-06	4529.98	239	612	1	9462	47.7	3855	5.4	11499	2.5	330661	18.1	3178	0.7	29849	18.4	11736	1.1	985	0.6
2011-07-06	4555.54	240	546	1	8067	32.9	3571	5.3	10814	2.5	333002	15.9	3019	0.8	28509	16.4	11508	0.7	1013	0.9
2011-07-06	4580.36	241	607	0.8	9730	45.2	3570	5	12030	2.8	330866	17	2952	0.5	31629	18.4	11318	0.7	1092	0.6
2011-07-06	4605.19	242	903	2	11793	58.3	3815	6.6	13322	3.4	346144	19.8	3608	0.7	35966	20.4	11655	1.4	945	0.6
2011-07-06	4631.94	243	537	1.3	9628	44.6	3872	4.2	11957	2.3	338604	18.4	3232	0.5	30942	16.7	11433	1.5	1019	0.6
2011-07-06	4672.73	244	577	1.2	8939	38.7	3596	5.3	11590	2.2	325636	14.9	2719	0.4	28866	15.9	11514	0.5	966	0.9
2011-07-06	4713.51	245	497	0.8	7483	25.7	3754	3.7	10063	3.5	307104	13.3	2973	0.9	27753	16.1	11644	1.1	920	0.9
2011-07-06	4754.29	246	550	1.3	8070	34.7	3747	4.6	10111	2.2	318508	14.3	2589	0.3	27061	18.6	11504	0.9	983	0.8
2011-07-06	4783.85	247	645	2.3	9592	41.2	3933	5.7	11358	2.9	318599	15.3	3395	0.4	31606	17.6	5846	203.5	1646	15.2
2011-07-06	4809.41	248	710	1.6	10361	45.8	3831	4.8	12497	2.7	334477	19.3	3488	1	32902	20.9	11166	1.5	933	0.6
2011-07-06	4834.97	249	611	1.2	8860	40.9	3841	3.5	10795	2.1	328848	19.1	3135	0.9	29978	19.7	11411	0.9	986	0.6
2011-07-06	4860.69	250	566	1	9652	44.3	3852	5.2	11484	3.6	326708	15.4	3027	1	30925	19	11176	1.1	1033	0.5
2011-07-06	4886.7	251	751	2.6	11030	56.2	4156	4.5	12399	3.5	333335	16.4	3447	0.4	35001	18.2	10796	1	1147	1
2011-07-06	4912.71	252	602	1.6	9178	41.2	3805	5.1	11085	3.5	319320	15.8	2846	0.6	30419	17.9	11514	1.2	1041	1
2011-07-06	4938.71	253	487	1.5	6964	29.3	3525	3.8	9378	2.3	297571	16	2657	1.2	26969	14.9	11368	0.4	888	0.8
2011-07-06	4964.57	254	619	2	9467	46.6	3691	5.2	11687	2.4	310533	15.1	3408	0.6	30649	18.2	10942	0.7	1004	0.7
2011-07-06	4990.43	255	605	1.3	10432	43.3	3682	5.2	11591	3.2	326958	14.6	3345	0.5	32485	15	10874	0.9	1043	0.7
2011-07-06	5016.29	256	791	1.7	11361	52.3	3647	3.5	12889	3.5	324881	19.5	3370	0.4	34612	18.1	10779	0.6	931	1.3
2011-07-06	5041.89	257	340	1	5349	24.5	3622	4.4	8002	3.7	191561	13.2	2424	0.5	28381	9.7	10457	2.1	1028	0.9
2011-07-06	5067.3	258	360	0.4	6465	25.9	3752	4.4	9049	2.2	261277	13.8	2612	0.8	26992	13.5	11005	0.9	912	0.7
2011-07-06	5092.72	259	567	1.2	7504	38	3620	3.9	10343	2.3	293753	15.4	2485	1.1	27551	18	11126	0.9	728	1
2011-07-06	5118.34	260	572	1.7	8087	39.3	3694	4.9	10834	2.2	303859	16.6	2988	0.5	30158	17.9	11003	1	902	0.6
2011-07-06	5144.79	261	725	1.6	9647	51	3773	5.1	12141	3.2	320955	16.4	3158	0.6	32200	17.8	10620	0.7	981	0.7
2011-07-06	5171.24	262	299	1	3914	13.7	3628	4	6395	2.9	151906	12.5	1849	0.3	23533	8.1	10751	0.5	863	0.8
2011-07-06	5197.69	263	179	0.8	2841	10.6	3473	2.9	4789	2.5	99371	7.6	1785	0.4	21470	4.1	11316	1.7	1030	0.6
2011-07-06	5223.78	264	469	1.2	6894	27.5	3657	5.9	8351	2	252168	16	2650	0.7	24492	15.2	11512	0.7	1052	0.8
2011-07-06	5249.78	265	412	1	4083	15.6	3776	2.8	5767	2.1	167076	15.1	1703	0.7	21518	12.3	10711	1.3	1364	0.8
2011-07-06	5275.79	266	491	1.5	7001	28.8	3492	6	8101	1.9	251233	16.8	2070	0.6	24538	15.8	10892	1.4	1002	0.8
2011-07-06	5302.37	267	547	0.8	7699	31.5	3658	4.1	8555	2.3	282605	14.2	2417	0.6	26720	14.2	11689	0.8	982	0.8
2011-07-06	5329.71	268	435	0.5	5628	21.5	3634	3.1	7288	3	214469	14.8	2274	1	24768	12.1	10375	1	1161	0.9
2011-07-06	5357.04	269	690	1.5	10506	50.2	3861	3	10837	3.1	296161	16.8	2994	0.9	29519	21.4	10334	0.9	976	0.8
2011-07-06	5384.4	270	462	1.4	8591	36.5	3883	2.8	10364	4.2	285966	15.5	2802	1	28310	15.7	10809	1.4	870	0.6
2011-07-06	5412.03	271	513	1.6	9349	46.7	3817	4.4	10717	4	298113	18	2949	0.2	29715	19.8	10333	0.5	920	0.4
2011-07-06	5439.66	272	994	1.4	14768	67.7	4212	5.3	15306	3.7	367069	22.6	4097	0.9	37036	25.8	11040	0.8	959	0.7
2011-07-06	5467.29	273	755	1.8	10480	47.6	4187	6	12242	3.6	312434	18.3	3247	0.5	33645	17.2	10380	0.9	1029	0.7
2011-07-06	5495.32	274	459	1.7	7645	33.3	4103	4	10019	2.5	261891	17.5	2982	0.8	29579	13	10650	1	985	0.6
2011-07-06	5523.54	275	401	1.2	7741	33.4	3629	4.8	10116	2.7	300324	14.2	2798	0.7	27317	16.8	10796	0.6	1053	0.9
2011-07-06	5551.76	276	776	1.2	10499	44.5	4065	5.1	12498	4.8	315089	18.6	3251	0.6	33098	18.4	10765	0.8	1166	0.7
2011-07-06	5578.35	277	894	0.6	12924	63.7	4535	5.8	13854	4.4	312496	21.7	3846	0.7	35180	24.5	10531	1	1048	0.6
2011-07-06	5600.81	278	750	1.5	12503	60.7	4032	4.4	14455	3.5	319851	22.1	3826	1.1	38030	20.4	10632	1	1024	0.9
2011-07-06	5623.27	279	859	0.7	12387	53	4309	3.3	13632	4.3	329142	19.2	3383	0.7	33757	21.5	10723	0.9	997	0.7
2011-07-06	5645.73	280	611	1	10113	51	3581	6.4	11540	4.5	312985	16.1	3004	0.7	31717	18.6	10746	1.5	1070	1
2011-07-06	5658.89	281	878	1.5	12589	53.8	4413	5.2	13284	3.6	329252	21.8	3263	1.3	34779	22	10351	0.6	989	0.8
2011-07-06	5671.01	282	693	1.8	10622	45.1	4115	3.7	12324	2.7	302564	21.1	3188	1.2	33391	17.2	10237	1.4	948	1.2
2011-07-06	5683.13	283	686	1.5	10540	46.1	3837	4.5	11734	2.5	319353	15.7	3218	1.5	31200	18.3	10580	1.1	1143	0.8
2011-07-06	5695.32	284	745	1.7	12107	45.9	3931	5	12989	2.4	339652	20.4	3304	1	32911	20.3	10804	0.7	1055	0.8
2011-07-06	5707.58	285	656	1.5	11167	50.8	3784	5.8	11578	2.6	332081	14.5	3406	0.6	31376	21	10646	0.7	1127	1.1
2011-07-06	5719.85	286	498	1.4	10822	51	3595	4.2	12115	2.7	326382	15.9	3412	1.1	32167	17.8	10822	0.8	971	0.9
2011-07-06	5732.09	287	655	1.2	11717	51.9	3930	4.9	12936	3.2	336920	19.8	3438	0.9	33363	20.1	10783	1.2	1139	1.4
2011-07-06	5744.21	288	716	0.9	10830	44.6	3784	4.6	11082	3.3	306252	18.7	3192	0.4	29967	20.3	10394	1.2	1040	1
2011-07-06	5756.32	289	802	2	11188	53.2	3931	2.6	11936	1.6	316432	17.6	3230	0.6	30891	21.2	10464	1.2	1216	0.7
2011-07-06	5768.44	290	965	1.4	14282	62	4369	6	13887	5	327518	23.1	3508	1.1	37707	19.8	9958	0.9	1141	0.5
2011-07-06	5781.33	291	877	1.5	13060	59	4374	2.1	13303	3.2	330147	22.6	3070	1.4	33620	21.6	10400	0.8	951	0.8
2011-07-06	5794.48	292	521	1.2	10587	45.8	4238	3.2	11130	2.2	320319	15.9	2905	0.9	28702	20.8	10570	0.6	1131	0.8
2011-07-06	5807.63	293	190	0.8	4048	13	2896	3.4	5869	2.6	190756	14.2	1875	0.3	20500	11.2	8522	0.6	635	0.6
2011-07-06	5819.87	294	406	1.8	7501	40	2949	3.3	8565	2.5	252850	14.1	2513	0.5	25851	14.2	8850	1	815	0.8
2011-07-06	5830.51	295	435	0.6	5706	26.5	3864	2	6257	3.4	158780	16.9	7199	0.8	24246	9.9	7672	1.1	945	1
2011-07-06	5841.15	296	583	1	9306	45.4	4755	3.5	11141	2.1	266726	18.8	3721	1	30090	17.6	10162	1.1	1158	0.9
2011-07-06	5851.79	297	838	1.7	11057	43.6	4675	5	11962	3.2	272171	18.5	3329	0.6	32425	20.2	10678	0.9	1106	1
2011-07-06	5864.89	298	619	1.4	9156	43.9	4600	4.1	10150	4.5	255422	19.6	2750	1	29560	18	10275	0.8	1209	1.3
2011-07-06	5878.04	299	308	0.7	2683	7.9	4064	2.3	4750	3.3	71197	12.5	1569	1	21674	3.3	10363	1.8	1193	0.9
2011-07-06	5891.19	300	298	0.6	3374	10.6	4206	3.8	6223	3.6	122588	15.3	1802	0.5	23439	6.9	10368	1.1	1249	1.1
2011-07-06	5903.46	301	384	0.7	6548	24.7	4102	3.8	9401	3.8	208294	15.6	2594	0.5	29799	10.9	10533	0.5	1069	1
2011-07-06	5915.13	302	521	1.6	8908	41.7	3938	7	11281	4	244713	17.9	3190	1	32543	15.9	10460	1.2	1069	0.6
2011-07-06	5926.8	303	764	1.7	13382	58.1	3912	4.5	13764	2.5	312771	21	3611	0.7	36274	23.4	10730	1.6	1049	1.1
2011-07-06	5938.57	304	735	1.1	12205	54.2	3850	5.1	13558	4.7	315980	19.2	3822	0.7	34664	19.2	10788	1.1	1147	0.5
2011-07-06	5950.69	305	585	1.3	10317	48.4	3811	3.6	11797	2.1	297729	18.9	3862	0.5	33458	17.4	10679	0.9	1152	0.7
2011-07-06	5962.8	306	242	1	3153	11.3	3996	2.6	5267	3.4	114914	10.1	1530	0.6	21450	5.8	10762	0.9	1118	1
2011-07-06	5974.92	307	228	0.3	2785	7.5	4022	3.2	5616	3.5	100523	14.3	1953	0.4	22240	5.7	10171	0.5	1141	0.8
2011-07-06	5985.81	308	358	1.8	5087	19.4	3855	3.2	7137	3.1	167418	15.4	2295	0.6	24536	10.3	10052	1.3	1248	1.2
2011-07-06	5996.45	309	268	0.9	5877	21.3	3633	4	8098	3.5	201596	13.7	2237	0.8	25204	12.7	10473	1	1207	0.7
2011-07-06	6007.09	310	429	2.2	5230	24	3901	5.6	8193	3.6	184326	12	2531	0.2	26836	9	10312	0.7	1012	1.2
2011-07-06	6018.78	311	458	0.9	6735	29.9	3592	4.7	9571	1.1	234769	18.7	2720	0.4	28068	14.6	10524	1.2	1223	0.7
2011-07-06	6031.78	312	808	0.9	11929	49.6	3668	4.3	12785	3.5	324507	17.4	3279	1	31624	19.5	10431	1	1097	0.8
2011-07-06	6044.78	313	685	0.7	13460	57.4	3747	3.9	14066	3.2	319054	21.9	3933	0.5	35585	23.8	10682	0.8	1249	0.8
2011-07-06	6058.43	314	299	0.3	5147	23.9	3571	1.7	7962	3.2	184146	18.4	2617	0.9	26889	10.3	9566	1.2	1156	0.8
2011-07-06	6082.07	315	446	0.6	5890	22.6	3635	3.6	7627	2.1	197588	13.3	2229	0.5	26223	11.2	9549	1.4	1121	0.9
2011-07-06	6105.72	316	671	1.1	10913	48	3685	3	12319	3.7	270186	19.2	3529	0.7	33110	19.4	9890	0.8	1060	0.8
2011-07-06	6129.36	317	933	2.4	15090	56.1	3860	3.6	14659	4	342454	20.5	3657	0.9	35604	26.2	9995	1.3	1132	0.8
2011-07-06	6145.9	318	468	2.2	8876	38.2	3490	4	11149	3.3	231968	16.9	3292	0.5	33255	12.3	9744	1.4	1158	0.5
2011-07-06	6159.05	319	566	1.2	9186	46.4	3828	4.2	10731	3	261534	16.7	3006	0.8	31918	17.8	9981	1	1213	0.7
2011-07-06	6172.2	320	509	1.1	8554	38	3577	3.9	9988	2.6	261386	18.9	3151	0.7	30453	15.3	10268	0.8	1241	1
2011-07-06	6185.14	321	678	1.6	10840	50.2	3925	3.1	11897	3.1	300509	17.9	3107	0.7	29930	20.1	10126	1.1	1208	0.8
2011-07-06	6197.55	322	733	0.8	13105	56.2	3990	3.9	12675	3.9	335400	18.8	3777	1.3	32978	21.8	10472	1	1133	0.5
2011-07-06	6209.96	323	619	0.7	12414	52.7	3901	4.4	12651	3.2	343612	16.8	3022	1	32263	20.2	10271	0.9	1181	0.7
2011-07-06	6222.37	324	390	0.5	7607	30.9	3645	4.1	9159	3.1	232414	16	2425	1	26153	14.8	9987	1.3	960	0.7
2011-07-06	6235.72	325	369	0.3	4839	20.8	3638	5.4	6961	2	190588	13	2175	0.3	24431	12.6	10335	0.9	1307	0.8
2011-07-06	6249.17	326	444	1.3	8280	44.6	4184	2.8	9598	2.8	262790	17.4	2747	0.7	27679	17.5	10040	0.9	1121	0.7
2011-07-06	6262.62	327	424	1.4	8585	37.4	3942	2.6	8749	2.3	252500	19.2	2510	0.8	26554	18.8	9709	0.8	1172	0.6
2011-07-06	6275.75	328	597	1.1	9733	41.9	4052	2.6	10461	2.8	264743	17.9	3104	0.7	30531	18.6	10149	0.7	1121	0.4
2011-07-06	6288.61	329	667	1.6	11855	51.2	3643	3.7	11962	4.2	311033	19.9	3285	1.6	32744	22	9914	0.7	1242	0.8
2011-07-06	6301.46	330	957	1.7	13642	61.7	3796	3.5	13812	3.3	327118	20.3	3908	1.2	35811	23.2	10323	0.5	1178	1.3
2011-07-06	6314.15	331	639	1	13068	52.6	3480	4.4	12860	3.9	301617	21.6	3713	1	34251	23.1	10085	0.7	1156	0.6
2011-07-06	6325.82	332	927	1.2	17251	70.7	3551	4.1	15146	2.9	341572	22.2	4198	0.5	36133	26	9723	0.7	1094	0.9
2011-07-06	6337.5	333	1083	1.5	15464	63.4	3701	5.8	14524	3.5	326223	23.2	4277	1.7	36431	24.5	9834	1.1	1409	0.7
2011-07-06	6349.17	334	816	1.4	14212	61.3	3716	3.6	13653	5.5	317168	22.7	4296	0.6	35600	23.3	9501	0.7	1229	0.8
2011-07-06	6361.96	335	422	1.2	6472	27.7	3465	2	8723	2.9	192108	18.8	2920	0.6	28991	11	9157	0.8	1233	0.4
2011-07-06	6375.11	336	352	0.9	7889	28.8	3706	4.2	8911	3.3	227608	19.5	2867	0.5	28060	16	9272	1	1066	1.1
2011-07-06	6388.26	337	282	2	3961	16.2	3985	4.1	7352	3	187225	14.6	2624	0.5	25317	11.1	8817	0.8	1155	0.9
2011-07-06	6401.3	338	387	1	6586	27.9	3718	3.5	9270	3.7	229153	16.5	2869	0.7	28925	12.4	8915	1.2	1307	0.8
2011-07-06	6414.16	339	653	1.4	11217	49.8	3569	3.2	12771	4.7	292393	19.1	3615	0.8	34046	21.7	9787	0.5	1122	1
2011-07-06	6427.01	340	1034	1.4	17225	71.2	4003	4.6	15396	3.8	337969	20.2	4116	0.5	36890	28.2	10013	0.4	1207	0.7
2011-07-06	6439.87	341	586	0.9	12020	49	3730	6	12954	3.5	303672	20.8	3308	0.5	33654	20.7	9886	0.7	1311	0.4
2011-07-06	6452.58	342	615	0.8	11715	48.8	3719	3.2	11657	2.5	286642	18.3	3275	2.2	31106	20.8	9672	0.7	1372	1
2011-07-06	6465.29	343	435	0.3	10605	48.3	3980	3.8	11146	2.4	307291	18.9	3116	1.2	30112	22.9	10061	0.5	1130	1.1
2011-07-06	6477.99	344	585	0.8	9828	53.1	3724	4.4	12722	1.9	340570	19.8	3249	1.1	32468	19.2	10362	0.9	1071	0.6
2011-07-06	6491.06	345	548	0.9	9597	41.8	3732	3.7	11794	2.8	363486	15.9	2979	1.4	30381	21.1	10189	0.8	1273	0.6
2011-07-06	6504.36	346	470	0.6	9560	42.8	3613	5.1	11307	2.8	294808	17.6	3239	0.5	29538	17.4	9900	0.9	1297	1
2011-07-06	6517.66	347	818	1.8	13548	53.3	3726	3.2	13125	3.4	322426	20.7	3477	0.7	33690	24.3	9863	1.4	1232	0.6
2011-07-06	6530.95	348	861	0.8	14080	58.3	3864	4.4	13701	4.9	334005	22.5	3650	0.8	35891	26.4	9581	1.1	1086	0.5
2011-07-06	6544.25	349	812	1.5	15859	63.3	3697	6.1	14738	4.6	329536	21.2	4342	0.8	36188	24.9	9639	0.6	1393	1
2011-07-06	6557.55	350	810	1.2	13862	51.2	3570	4.1	14557	4.3	313377	19.3	3854	1.2	35205	21.9	9646	1.1	1508	1
2011-07-06	6570.85	351	290	1.2	6085	25.5	3541	4.1	8685	2.3	204517	16	2692	0.6	27280	12.1	9662	0.6	1304	0.7
2011-07-06	6583.9	352	408	0.8	7766	37.4	3591	3.7	9495	2.9	215650	21.9	2843	0.2	28104	15.1	9397	1.8	1298	1
2011-07-06	6596.9	353	620	0.6	11406	51.8	3711	4.4	11390	2.8	287664	20.3	3183	0.9	29631	21.8	9470	0.6	1044	0.9
2011-07-06	6609.91	354	819	1.2	15607	60	3301	2	14672	3.3	328424	21.2	3885	0.7	34763	23.3	10132	0.5	1301	1.1
2011-07-06	6623.04	355	908	1.3	16917	61.6	3649	3.8	15226	5.5	330034	22.1	4143	0.5	35824	27.8	9563	1.2	1202	1
2011-07-06	6636.34	356	146	0.4	3089	8.7	3427	2.5	4569	2.8	82557	10.9	1116	0.5	16270	5.3	9246	0.5	1554	1
2011-07-06	6649.64	357	144	0.7	967	2	3575	2.8	2273	2.8	9682	1.2	461	0.8	8810	1.3	8945	0.9	1504	0.5
2011-07-06	6663.34	358	720	1.2	9898	47.1	3861	1.7	10000	4.3	238081	18	3288	0.9	29526	19.5	9512	1.2	1379	1
2011-07-06	6682.25	359	333	1	7722	31.8	3632	3.4	8670	3.4	206405	16.4	2923	0.8	26815	13.4	9192	1.2	1519	0.9
2011-07-06	6701.16	360	822	1.4	13783	47.1	3688	4.3	12307	3.5	308966	19.8	3313	0.8	30434	23.2	9665	1.1	1251	0.7
2011-07-06	6720.08	361	665	1	13577	56.3	3857	4	13319	3.8	312975	20	3693	0.9	34709	22	9735	0.7	1464	0.7
2011-07-06	6735.74	362	466	1.8	10733	49.6	3962	2.5	12238	2.6	278919	17.7	3501	1	31696	17	9698	0.5	1391	0.8
2011-07-06	6749.93	363	506	1.3	11091	51.4	4099	2.9	11351	3.5	274896	18.5	3118	1.2	30234	20.8	9646	1.1	1227	0.5
2011-07-06	6764.11	364	591	1.4	11161	45.9	3666	2.9	11171	5.3	257274	21	3129	1	29175	20	9447	0.9	1190	0.7
2011-07-06	6778.39	365	506	0.6	9844	40.1	3439	3.6	10560	3.4	262622	15.9	2833	0.7	29239	17.6	9897	0.7	1486	0.5
2011-07-06	6792.87	366	311	0.9	7332	24.4	3545	4.4	9109	2.5	203727	18.1	2763	0.6	29721	10.5	10118	0.7	1379	0.7
2011-07-06	6807.35	367	219	0.5	4307	16.3	3284	3	6103	2.5	138453	18.8	2058	0.9	22500	9.1	9873	1.5	1321	1
2011-07-06	6821.83	368	487	1.4	9828	44.6	3671	3.6	10517	4.7	255454	17.9	2979	0.5	30084	18.8	9904	0.8	1554	0.8
2011-07-06	6836.31	369	846	0.9	15245	61.9	3800	4	14276	4.6	319760	20.8	4215	0.7	35179	27.5	5039	194.7	1923	24.7
2011-07-06	6850.79	370	682	0.9	12913	52.9	3886	3.8	12971	4.2	307050	20.6	3562	1.3	33840	20.9	9908	0.9	1234	0.7
2011-07-06	6865.27	371	660	0.8	13181	56.3	3822	4.2	12855	3	307498	20.7	3466	0.9	33481	22.2	9863	1.6	1373	0.4
2011-07-06	6880.23	372	428	2	9985	37.5	3888	5.3	11082	3	273749	17	3303	0.5	30876	17.7	9872	1.1	1543	0.9
2011-07-06	6895.59	373	276	1.8	4900	20.4	3729	4.8	8220	2.5	180437	16.1	2794	0.5	27169	11.7	9623	1.2	1532	0.5
2011-07-06	6910.96	374	451	1.5	9905	43.9	3946	3.5	11307	3.5	267667	18.4	3293	1.3	31496	19	9855	1.6	1253	1
2011-07-06	6926.73	375	737	2.6	13074	58.3	3867	4.1	13182	3.9	300135	21.3	3664	0.6	32971	22.9	9611	0.6	1270	1.1
2011-07-06	6944.76	376	638	1	10906	53.9	4049	4.4	11877	3.9	293904	23.7	3328	0.4	30893	25.4	9769	0.8	1260	0.8
2011-07-06	6962.79	377	833	0.7	12960	57.9	4042	3.5	12913	5.1	292307	23.5	3456	0.7	35063	23.9	9610	0.9	1442	0.8
2011-07-06	6980.81	378	688	2.6	14921	59.3	4069	2.3	13792	3.9	308767	25	3548	0.5	34064	24.6	9898	0.5	1306	0.6
2011-07-06	6996.34	379	762	1.5	16696	59.1	3923	3.6	14454	4.5	317931	24.5	3978	1.1	34906	26.5	9780	1.2	1186	0.7
2011-07-06	7011.12	380	745	1	13704	53.4	3858	2.9	13350	3.8	310164	21.5	3202	0.7	30979	25.1	9834	1.8	1318	0.7
2011-07-06	7025.9	381	748	1.4	17383	59.4	3806	2.5	14590	3.1	310465	21.8	3888	0.6	34088	27.2	9650	0.6	1456	0.3
2011-07-06	7042.15	382	1142	1.5	19678	64.6	4089	2.2	15387	4.4	335059	23.3	3972	1.2	35032	33.5	9804	1.1	1192	0.7
2011-07-06	7060.76	383	1397	2.8	21794	76.5	4362	3.2	17167	3.8	349403	30.3	4373	0.7	38338	39.4	9851	1.1	1235	0.9
2011-07-06	7079.38	384	838	1.2	18329	67.6	4334	2.5	14462	3.7	325433	27.7	4123	1.2	35912	30.8	9636	1	1331	0.8
2011-07-06	7098	385	570	1.7	10495	48.9	3280	4.6	11013	0.9	249508	19.1	3008	1	27347	23.5	8465	1.1	1173	1.2
2011-07-06		386
2011-07-06		387
10kV-Raw Data : Al - Si - S - K - Ca - Ti - Fe
30kv-Raw Data : Sr - Zr

## Sheet: Grain-Size-CaCO3free
CBT-CS11 core (BIAF, Angers acquisition - in Mojtahid et al., 2019: The Holocene; Penaud et al., 2020: QSR)
Prof	age	Dx (50)
0.5		68.5607
4.5		47.8224
11		59.8018
13		50.0781
21		60.5639
23		49.6906
31		62.4129
33		70.3994
41		54.434
43		49.4653
51	401.914	53.1508
61	541.531	43.3185
71	667.857	59.2671
81	799.254	56.1245
91	935.217	50.2206
93.5	981.024	61.5238
98	1055.73	60.6143
100	1090.01	61.7699
106	1177.77	64.1228
116	1284.66	60.6173
118	1307.21	65.6661
126	1429.45	53.8599
128	1459.44	49.0836
136	1572.75	75.7164
138	1602.29	61.5433
146	1713.77	55.3508
148	1742.14	44.2182
156.5	1981.63	54.218
158	2029.06	62.5592
166	2302.61	45.4987
168	2372.36	69.3108
176	2600.16	64.8879
178	2645.67	48.2819
186	2820.97	55.1874
188	2888.94	58.7426
203.5	3434.7	82.5076
213.5	3798.65	82.4057
223.5	4094.58	79.5902
233.5	4360.63	70.34
243.5	4652.33	72.2806
244.5	4693.12	65.6112
253.5	4951.65	69.5364
256.5	5029.18	63.6639
263.5	5210.77	77.0179
264.5	5236.78	74.2568
266.5	5288.79	63.664
273.5	5481.2	81.6006
276.5	5565.87	74.9948
283.5	5689.19	65.8409
286.5	5725.98	55.0807
292.5	5801.06	73.6491
296.5	5846.47	75.929
305.5	5956.74	76.4748
315.5	6093.9	67.7263
325.5	6242.45	73.0929
335.5	6368.54	79.3414
345.5	6497.71	70.0664
346.5	6511.01	80.5036
355.5	6629.69	71.8054
356.5	6642.99	78.7167
366.5	6800.11	83.3282
375.5	6935.74	73.6973
376.5	6953.77	79.1516
385.5		80.2775
386.5		75.7254

## Sheet: Grain-Size-Total
CBT-CS11 core (D50 Total grain-size in Penaud et al., 2020: Data in Brief)
Depth	age	D [4, 3] - Volume weighted mean	Uniformity	Specific surface area	D [3, 2] - Surface weighted mean	d (0,1)	d (0,5)	d (0,9)
4		148.67	0.646	0.127	47.157	26.704	123.823	267.915
8		143.148	0.516	0.1	59.789	43.844	129.033	260.541
14		136.087	0.525	0.122	49.328	27.856	124.73	252.346
17		139.824	0.505	0.105	56.944	42.563	127.342	253.191
24		144.184	0.505	0.0939	63.894	49.194	129.795	259.783
27		140.885	0.512	0.106	56.79	43.6	127.415	256.023
34		143.293	0.497	0.101	59.205	48.059	130.481	259.078
37		156.688	0.531	0.0862	69.636	57.446	135.716	271.769
44		159.754	0.481	0.0771	77.821	63.502	143.086	282.687
47		213.459	0.899	0.0867	69.226	54.662	141.681	343.144
54	454.648	150.364	0.478	0.0883	67.98	56.285	137.069	266.519
57	491.883	152.791	0.501	0.0949	63.202	52.301	137.94	274.506
64	578.973	191.659	0.754	0.0954	62.9	51.903	141.488	317.323
67	617.515	148.369	0.508	0.0966	62.097	48.34	133.927	268.614
75	719.074	151.238	0.495	0.0907	66.16	52.909	136.934	271.578
84	839.197	168.756	0.547	0.0832	72.118	57.291	145.948	304.466
87	879.979	165.258	0.603	0.0997	60.155	44.817	138.67	291.802
110	1221.06	162.718	0.511	0.084	71.422	57.85	144.433	285.608
113	1253.24	161.884	0.487	0.0811	74.018	60.588	146.109	288.265
120	1339.42	172.951	0.58	0.0866	69.308	54.882	145.863	292.984
123	1384.87	154.557	0.486	0.0875	68.585	52.58	141.191	277.102
130	1487.81	169.119	0.579	0.0903	66.421	51.66	143.126	288.815
133	1529.83	161.623	0.484	0.0808	74.233	60.344	146.323	287.314
140	1631.25	152.554	0.488	0.0889	67.459	50.622	139.583	273.471
143	1672.76	182.605	0.63	0.081	74.033	59.188	146.671	302.835
153	1871.51	165.963	0.504	0.0764	78.499	61.725	147.168	290.728
161	2118.7	167.593	0.542	0.0834	71.902	56.245	145.613	297.628
170	2440.48	170.036	0.573	0.0824	72.857	55.697	143.531	292.996
173	2529.94	224.379	0.843	0.0721	83.167	64.225	153.504	357.904
180	2688.67	151.229	0.49	0.0903	66.479	49.231	138.561	272.273
183	2751.01	159.17	0.529	0.0924	64.967	48.866	141.262	289.846
191	2989.56	167.334	0.535	0.0823	72.91	57.353	146.073	296.623
194	3090.29	152.106	0.509	0.102	58.563	43.897	138.474	276.865
197	3188.49	150.707	0.491	0.0894	67.108	51.159	137.304	270.484
200	3295.29	150.354	0.497	0.101	59.297	46.81	137.523	271.443
207	3560.93	211.044	0.879	0.0929	64.593	51.246	143.024	350.7
210	3670.31	148.445	0.493	0.0938	63.943	49.114	135.482	266.492
217	3920.76	158.667	0.534	0.091	65.903	51.558	139.326	281.662
220	4002.25	144.228	0.493	0.0995	60.279	45.307	132.433	259.606
227	4187.06	181.116	0.794	0.118	50.993	30.003	134.308	323.636
230	4264.49	149.929	0.521	0.102	58.744	42.041	135.536	275.23
237	4477.38	152.916	0.568	0.109	55.064	40.217	132.539	267.461
240	4555.54	142.905	0.489	0.101	59.392	46.67	131.293	256.4
247	4783.85	139.707	0.502	0.113	52.958	37.428	128.621	253.404
252	4912.71	139.554	0.511	0.121	49.624	32.674	128.331	254.086
257	5041.89	157.828	0.591	0.103	58.123	43.765	133.745	276.729
260	5118.34	266.533	1.29	0.106	56.422	42.879	142.583	826.89
267	5302.37	139.756	0.517	0.108	55.617	40.118	126.597	255.78
271	5412.03	144.45	0.557	0.108	55.444	38.638	126.737	260.502
277	5578.35	142.683	0.493	0.0863	69.532	51.81	128.639	255.479
280	5645.73	134.143	0.541	0.118	50.86	32.066	120.468	249.174
287	5732.09	139.237	0.523	0.0931	64.464	47.119	123.022	252.397
290	5768.44	133.225	0.516	0.109	55.074	39.553	120.284	243.512
300	5891.19	151.346	0.711	0.116	51.647	33.271	117.917	263.143
307	5974.92	127.699	0.591	0.129	46.471	29.071	110.354	234.088
310	6007.09	237.864	1.28	0.0966	62.109	42.262	127.924	667.836
320	6172.2	131.294	0.554	0.111	54.246	37.517	115.268	243.914
328	6275.75	139.996	0.59	0.104	57.633	41.967	117.993	247.934
331	6314.15	120.931	0.543	0.123	48.649	31.162	108.154	225.083
339	6414.16	125.314	0.55	0.116	51.65	34.714	110.636	232.126
342	6452.58	124.185	0.532	0.112	53.352	37.031	110.77	228.572
349	6544.25	117.036	0.536	0.124	48.216	30.362	105.027	217.036
352	6583.9	147.79	0.735	0.102	58.851	41.193	110.678	242.717
359	6682.25	128.816	0.572	0.103	57.976	41.097	109.528	228.759
362	6735.74	124.6	0.541	0.102	58.824	41.382	108.561	224.67
368	6821.83	120.791	0.519	0.109	54.852	38.529	108.18	220.821
371	6865.27	120.152	0.519	0.11	54.413	37.487	107.723	219.792
378	6980.81	120.867	0.537	0.109	54.805	39.593	105.542	213.786
381	7025.9	115.137	0.499	0.108	55.759	39.96	103.582	207.482

## Sheet: Isotopes-A.falsobeccarii
CBT-CS11 core - Ammonia falsobeccarii - PSO (IUEM, Brest) : IRMS platform (MAT253 mass spectrometer coupled with a KIEL IV preparation line for benthic species) (in Penaud et al., 2020 : QSR)
Prof (cm)	Age	d13C/12C /PDB	Std. Dev d13C/12C	d18O/16O /SMOW	Std. Dev. d18O/16O
4		0.112132	0.009	1.87208	0.014
8		-0.251245	0.022	1.90706	0.021
10		-0.0875138	0.01	2.02524	0.017
17		0.272533	0.008	1.68356	0.015
20		-0.246267	0.008	1.94218	0.014
24		-0.0101417	0.008	1.96001	0.024
34		-0.283488	0.019	1.81873	0.019
40		0.058497	0.008	1.36843	0.011
44		0.0922815	0.008	1.60288	0.021
47		-0.258051	0.006	1.65809	0.007
54	454.648	-0.256043	0.013	1.68882	0.015
57	491.883	-0.18839	0.005	1.87202	0.013
57	491.883	-0.0688668	0.005	1.52514	0.008
75	719.074	-0.616729	0.012	2.0032	0.023
75	719.074	0.0735288	0.013	1.71029	0.013
78	758.633	-0.424523	0.008	2.24318	0.009
80	785.821	-0.403391	0.004	1.79307	0.005
80	785.821	-0.501994	0.007	1.98513	0.028
84	839.197	-0.0334501	0.018	2.19425	0.023
87	879.979	-0.146328	0.006	1.92564	0.01
90	919.94	-0.1973	0.009	2.03731	0.012
105	1167.13	-0.33876	0.005	1.77684	0.009
110	1221.06	-0.448762	0.013	1.3887	0.031
113	1253.24	-0.485319	0.01	1.63049	0.005
115	1274.31	-0.168344	0.005	1.57194	0.027
120	1339.42	-0.0332872	0.005	1.89216	0.008
123	1384.87	-0.253141	0.009	1.6354	0.029
125	1414.37	-0.578971	0.01	1.86081	0.012
130	1487.81	-0.344611	0.007	1.65466	0.017
133	1529.83	-0.402954	0.01	1.58764	0.022
135	1557.97	-0.423975	0.008	1.62122	0.014
140	1631.25	-0.553971	0.017	1.9826	0.023
143	1672.76	-0.34568	0.01	2.0711	0.015
150	1788.73	-0.438777	0.011	1.85287	0.016
153	1871.51	-0.192004	0.01	1.68521	0.01
155	1934.19	0.276528	0.009	1.47807	0.01
161	2118.7	-0.406117	0.005	1.82999	0.012
163	2190.12	-0.328239	0.01	2.16553	0.026
165	2267.54	-0.564207	0.007	1.69734	0.016
170	2440.48	-0.493673	0.006	2.12915	0.014
173	2529.94	-0.610579	0.006	2.03591	0.012
175	2577.22	-0.498074	0.012	1.6958	0.012
180	2688.67	-0.27168	0.005	1.65183	0.013
183	2751.01	-0.596752	0.008	1.6148	0.035
185	2791.79	-0.576312	0.007	1.47085	0.02
191	2989.56	-0.242434	0.01	1.4661	0.012
200	3295.29	-0.315117	0.004	1.7217	0.022
204	3452.51	-0.538595	0.015	1.76407	0.019
207	3560.93	-0.305327	0.005	2.06429	0.012
210	3670.31	0.18407	0.005	2.24081	0.005
214	3818	-0.299531	0.008	1.69177	0.039
217	3920.76	-0.225856	0.006	1.85394	0.01
220	4002.25	-0.560664	0.002	1.74514	0.019
224	4107.88	-0.383533	0.006	1.44793	0.022
227	4187.06	-0.304632	0.003	2.26342	0.012
230	4264.49	0.0231653	0.005	2.55786	0.009
234	4378.51	-0.526152	0.014	1.55989	0.013
237	4477.38	-0.404494	0.007	1.8769	0.007
240	4555.54	-0.389118	0.005	2.11929	0.012
244	4672.73	-0.317065	0.003	2.13056	0.015
251	4886.7	-0.432413	0.007	1.50772	0.01
253	4938.71	-0.635643	0.025	1.48283	0.035
257	5041.89	0.168636	0.003	1.62051	0.009
260	5118.34	-0.328683	0.01	1.56437	0.029
264	5223.78	-0.47074	0.004	1.58215	0.015
267	5302.37	-0.279081	0.008	1.39243	0.007
274	5495.32	-0.613683	0.004	1.77391	0.006
277	5578.35	-0.158074	0.013	1.48614	0.013
280	5645.73	-0.446991	0.013	1.60097	0.017
284	5695.32	-0.147406	0.012	1.75007	0.013
287	5732.09	-0.391419	0.013	1.64117	0.02
290	5768.44	-0.268222	0.005	1.4824	0.016
296	5841.15	-0.19867	0.012	1.604	0.027
301	5903.46	-0.361704	0.013	1.74674	0.026
301	5903.46	-0.366215	0.009	1.52182	0.02
305	5950.69	-0.124792	0.006	1.46124	0.015
308	5985.81	-0.33696	0.003	1.6317	0.014
311	6018.78	-0.217445	0.007	1.58827	0.032
315	6082.07	-0.357764	0.009	1.63772	0.025
318	6145.9	-0.294006	0.009	1.52882	0.02
321	6185.14	-0.362524	0.011	1.58841	0.019
325	6235.72	-0.250732	0.012	1.59248	0.013
329	6288.61	-0.699959	0.009	1.66128	0.022
332	6325.82	-0.541543	0.007	1.60819	0.015
335	6361.96	-0.196461	0.002	1.46459	0.012
339	6414.16	-0.139241	0.01	1.7288	0.009
342	6452.58	-0.329459	0.006	1.76495	0.024
345	6491.06	-0.451153	0.011	1.66555	0.015
349	6544.25	-0.163892	0.008	1.37959	0.017
352	6583.9	-0.332279	0.004	1.54272	0.005
355	6623.04	-0.582298	0.007	1.53042	0.019
359	6682.25	-0.0289052	0.007	1.42267	0.018
362	6735.74	-0.585616	0.009	1.50173	0.016
365	6778.39	-0.373788	0.018	1.56845	0.014
368	6821.83	-0.316494	0.004	1.70729	0.013
368	6821.83	-0.293959	0.012	1.51689	0.023
371	6865.27	-0.271086	0.008	1.6169	0.005
375	6926.73	-0.439923	0.012	1.5663	0.01
378	6980.81	-0.220915	0.006	1.46519	0.018
381	7025.9	-0.0883413	0.007	1.74603	0.015
385	7098	-0.00277528	0.008	1.73337	0.006

## Sheet: Isotopes-C.refulgens
CBT-CS11 core - Cibicides refulgens - PSO (IUEM, Brest) : Gas Bench platform (first in Mojtahid et al., 2019; also in Penaud et al., 2020 : QSR)
Date	Sample	Mass	d13C	d18O	Carb content			depth	age	d13C	d18O
		µg	‰	‰	%			(cm)	Cal P	‰	‰
2016-03-10	CBT-CS11 0-1	57	1.56543	0.868729	78.0183			0		1.56543	0.868729
2016-03-10	CBT-CS11 4-5 r	77	1.40536	-0.209836	81.1992			4		1.40536	-0.209836
2016-03-08	CBT-CS11 8-9	103	1.30115	1.03568	44.4757			8		1.30115	1.03568
2016-03-10	CBT-CS11 14-15 cor	74	1.5198	0.74479	73.9465			14		1.5198	0.74479
2016-03-10	CBT-CS11 17-18 (1)	69	1.41736	0.681148	106.742			17		1.42873	0.608461
2016-03-10	CBT-CS11 17-18 (2)	80	1.44009	0.535774	83.7835			19		0.90483	1.57943
2016-03-08	CBT-CS11 19-20	80	0.90483	1.57943	56.0609			20		1.27579	-0.641104
2016-03-10	CBT-CS11 20-22 r	61	1.27579	-0.641104	81.2453			24		0.901108	1.08041
2016-03-08	CBT-CS11 24-25	61	0.901108	1.08041	102.621			27		1.61098	0.980097
2016-03-08	CBT-CS11 27-28	50	1.61098	0.980097	87.679			30		1.41583	1.01309
2016-03-08	CBT-CS11 30-31	86	1.41583	1.01309	87.5241			34		1.29912	0.841167
2016-03-10	CBT-CS11 34-35	101	1.29912	0.841167	80.2746			37		1.48422	1.02131
2016-03-08	CBT-CS11 37-38	52	1.48422	1.02131	107.967			40		0.868384	1.06581
2016-03-08	CBT-CS11 40-41	74	0.868384	1.06581	87.0286			44		1.51869	0.904326
2016-03-08	CBT-CS11 44-45	70	1.51869	0.904326	103.776			47		1.60609	0.495976
2016-03-10	CBT-CS11 47-48 (1)	64	1.62183	0.601352	77.325			50	383	1.64608	0.18692
2016-03-10	CBT-CS11 47-48 (2)	60	1.59035	0.390599	82.5777			54	454.648	0.465974	1.46259
2016-03-10	CBT-CS11 50-51 cor	62	1.64608	0.18692	78.9797			57	491.883	1.39523	0.962742
2016-03-08	CBT-CS11 54-55	75	0.465974	1.46259	70.8628			60	529.12	1.38612	0.723726
2016-03-08	CBT-CS11 57-58	77	1.39523	0.962742	75.4094			64	578.973	1.83624	1.09704
2016-03-08	CBT-CS11 60-61	74	1.38612	0.723726	74.8079			67	617.515	1.2271	0.665626
2016-03-08	CBT-CS11 64-65	93	1.83624	1.09704	60.4979			70	655.194	1.3904	0.7464
2016-03-08	CBT-CS11 67-68	64	1.2271	0.665626	50.2014			75	719.074	0.0938588	-1.18274
2016-03-10	CBT-CS11 70-71	67	1.3904	0.7464	76.1551			78	758.633	0.77692	0.189602
2016-03-08	CBT-CS11 75-76	50	0.0938588	-1.18274	18.1842			80	785.821	1.52317	0.987916
2016-03-10	CBT-CS11 78-80	42	0.77692	0.189602	46.877			84	839.197	1.49484	1.12161
2016-03-08	CBT-CS11 80-81	55	1.52317	0.987916	82.0675			87	879.979	1.16472	1.24333
2016-03-08	CBT-CS11 84-85	78	1.49484	1.12161	78.5503			90	919.94	1.37617	-0.168513
2016-03-08	CBT-CS11 87-88	60	1.16472	1.24333	81.0358			97	1038.93	1.53067	0.877649
2016-03-10	CBT-CS11 90-91 r	102	1.37617	-0.168513	87.0036			103	1139.45	1.37499	0.648152
2016-03-08	CBT-CS11 97-98	68	1.53067	0.877649	79.6771			105	1167.13	1.67649	1.16318
2016-03-10	CBT-CS11 103-104	72	1.37499	0.648152	83.3671			110	1221.06	0.334551	0.863652
2016-03-08	CBT-CS11 105-106	77	1.67649	1.16318	97.4733			113	1253.24	1.57567	1.35811
2016-03-08	CBT-CS11 110-111	53	0.334551	0.863652	105.99			115	1274.31	1.46868	0.82846
2016-03-08	CBT-CS11 113-114	73	1.57567	1.35811	82.2627			116	1284.66	1.2819	0.981061
2016-03-10	CBT-CS11 115-116	61	1.46868	0.82846	87.6785			123	1384.87	0.986448	1.42844
2016-03-08	CBT-CS11 120-121	95	1.2819	0.981061	63.7098			125	1414.37	1.34159	-0.346799
2016-03-08	CBT-CS11 123-124	52	0.986448	1.42844	78.0374			130	1487.81	1.50661	0.920106
2016-03-10	CBT-CS11 125-126 r	81	1.34159	-0.346799	85.288			133	1529.83	1.43044	0.581071
2016-03-08	CBT-CS11 130-131	50	1.50661	0.920106	83.642			135	1557.97	1.39053	0.934905
2016-03-10	CBT-CS11 133-134	90	1.43044	0.581071	91.6334			140	1631.25	1.09113	0.628616
2016-03-08	CBT-CS11 135-136	60	1.39053	0.934905	129.563			143	1672.76	1.5798	0.692375
2016-03-08	CBT-CS11 140-141	59	1.09113	0.628616	84.5951			145	1699.58	1.67208	0.613863
2016-03-08	CBT-CS11 143-144	63	1.5798	0.692375	111.556			150	1788.73	1.39883	0.998975
2016-03-10	CBT-CS11 145-146 (1)	85	1.68165	0.690399	85.6233			153	1871.51	1.28378	0.844679
2016-03-10	CBT-CS11 145-146 (2)	65	1.6625	0.537327	102.257			155	1934.19	1.3746	0.687786
2016-03-08	CBT-CS11 150-151	80	1.39883	0.998975	84.3763			161	2118.7	1.296	0.357655
2016-03-08	CBT-CS11 153-154	70	1.28378	0.844679	83.431			163	2190.12	1.24031	0.972743
2016-03-10	CBT-CS11 155-156	80	1.3746	0.687786	81.3187			165	2267.54	1.11632	0.690293
2016-03-10	CBT-CS11 161-162	75	1.296	0.357655	75.1732			170	2440.48	1.40981	0.463292
2016-03-08	CBT-CS11 163-165	79	1.24031	0.972743	94.4886			173	2529.94	1.42381	0.339229
2016-03-08	CBT-CS11 165-166	92	1.11632	0.690293	73.7973			175	2577.22	1.48079	0.532429
2016-03-10	CBT-CS11 170-171	64	1.31945	0.630215	84.7684			183	2751.01	1.56111	0.3852
2016-03-10	CBT-CS11 170-181 cor	77	1.50017	0.296369	91.0455			185	2791.79	1.33174	-0.214825
2016-03-10	CBT-CS11 173-174	83	1.42381	0.339229	75.298			191	2989.56	1.35643	-0.1008
2016-03-08	CBT-CS11 175-176	68	1.48079	0.532429	82.3628			197	3188.49	1.27403	0.0312249
2016-03-10	CBT-CS11 183-184	56	1.56111	0.3852	97.285			200	3295.29	1.14512	-0.547399
2016-03-10	CBT-CS11 185-186 r	79	1.33174	-0.214825	82.661			207	3560.93	1.5972	0.448737
2016-03-10	CBT-CS11 191-192	67	1.35643	-0.1008	81.4779			210	3670.31	1.51585	0.413615
2016-03-10	CBT-CS11 197-198 r	77	1.27403	0.0312249	73.9475			217	3920.76	1.25684	0.579948
2016-03-08	CBT-CS11 200-201	84	1.14512	-0.547399	40.5277			220	4002.25	1.437	-0.256162
2016-03-10	CBT-CS11 207-208	94	1.5972	0.448737	83.4763			224	4107.88	1.45327	0.318662
2016-03-10	CBT-CS11 210-211	62	1.51585	0.413615	91.6281			227	4187.06	1.56936	0.601472
2016-03-08	CBT-CS11 217-218	90	1.25684	0.579948	53.7569			230	4264.49	0.960433	-0.00357317
2016-03-10	CBT-CS11 220-221	65	1.437	-0.256162	81.542			234	4378.51	1.28	-0.409107
2016-03-10	CBT-CS11 224-225	89	1.45327	0.318662	82.499			237	4477.38	1.2765	0.431535
2016-03-08	CBT-CS11 227-228	56	1.56936	0.601472	98.8248			240	4555.54	1.33718	0.58677
2016-03-08	CBT-CS11 230-231	57	0.960433	-0.00357317	48.4689			241	4580.36	1.13616	0.315406
2016-03-10	CBT-CS11 234-235 r	76	1.28	-0.409107	80.7348			244	4672.73	1.49072	0.716884
2016-03-10	CBT-CS11 237-238	68	1.2765	0.431535	76.3941			247	4783.85	1.41128	0.399143
2016-03-10	CBT-CS11 240-241	63	1.33718	0.58677	79.6577			251	4886.7	1.45861	0.393983
2016-03-08	CBT-CS11 241-215	83	1.13616	0.315406	91.1026			254	4964.57	1.30012	0.101484
2016-03-08	CBT-CS11 244-245	66	1.49072	0.716884	77.2248			257	5041.89	1.01451	0.654743
2016-03-08	CBT-CS11 247-248	63	1.41128	0.399143	101.741			260	5118.34	0.929796	-1.04501
2016-03-10	CBT-CS11 251-252	81	1.45861	0.393983	82.5081			267	5302.37	1.28226	0.44125
2016-03-10	CBT-CS11 254-255	51	1.30012	0.101484	80.0765			271	5412.03	1.40616	-0.0108294
2016-03-08	CBT-CS11 257-258	54	1.01451	0.654743	76.7046			274	5495.32	1.16226	0.275056
2016-03-08	CBT-CS11 260-261	52	0.929796	-1.04501	35.9695			277	5578.35	1.3658	0.30899
2016-03-10	CBT-CS11 267-268	84	1.28226	0.44125	81.7075			280	5645.73	1.57199	0.181749
2016-03-08	CBT-CS11 271-272	63	1.40616	-0.0108294	56.5417			284	5695.32	1.34487	-0.181517
2016-03-10	CBT-CS11 274-275	76	1.16226	0.275056	86.8231			287	5732.09	1.28357	0.393806
2016-03-10	CBT-CS11 277-278	60	1.3658	0.30899	72.8592			290	5768.44	1.33478	0.152844
2016-03-10	CBT-CS11 280-281	54	1.57199	0.181749	79.5567			293	5807.63	1.32595	-0.0554446
2016-03-10	CBT-CS11 284-285 r	63	1.34487	-0.181517	74.596			296	5841.15	1.19831	-0.343636
2016-03-08	CBT-CS11 287-288	74	1.28357	0.393806	79.9495			305	5950.69	1.41686	0.17851
2016-03-10	CBT-CS11 290-291 cor	63	1.33478	0.152844	89.7501			308	5985.81	1.00222	-0.111981
2016-03-10	CBT-CS11 293-294	57	1.32595	-0.0554446	83.8069			311	6018.78	0.976861	0.2104
2016-03-10	CBT-CS11 296-297	67	1.19831	-0.343636	82.9058			315	6082.07	1.61935	0.0532436
2016-03-08	CBT-CS11 305-306	64	1.41686	0.17851	86.9347			318	6145.9	1.3956	0.330035
2016-03-08	CBT-CS11 308-309	59	1.00222	-0.111981	52.2699			321	6185.14	1.03043	0.188056
2016-03-10	CBT-CS11 311-312	61	0.976861	0.2104	121.573			325	6235.72	1.25155	0.0329606
2016-03-08	CBT-CS11 315-316	70	1.61935	0.0532436	74.3797			329	6288.61	1.28979	0.33725
2016-03-08	CBT-CS11 318-319	61	1.3956	0.330035	76.2276			332	6325.82	1.33626	0.401748
2016-03-10	CBT-CS11 321-322	57	1.03043	0.188056	88.9447			335	6361.96	1.05841	-0.364301
2016-03-10	CBT-CS11 325-326	73	1.25155	0.0329606	81.5565			339	6414.16	1.22593	0.0453431
2016-03-08	CBT-CS11 329-330	71	1.28979	0.33725	87.186			342	6452.58	1.39814	0.263818
2016-03-08	CBT-CS11 332-333	75	1.33626	0.401748	47.9969			345	6491.06	1.29184	0.212033
2016-03-10	CBT-CS11 335-336 r	62	1.05841	-0.364301	76.8698			349	6544.25	1.25477	0.453841
2016-03-10	CBT-CS11 339-340	62	1.22593	0.0453431	84.2385			355	6623.04	1.38169	0.604593
2016-03-10	CBT-CS11 342-343	73	1.39814	0.263818	78.5611			359	6682.25	1.18729	0.105281
2016-03-08	CBT-CS11 345-346	73	1.29184	0.212033	58.507			365	6778.39	1.39277	-0.0562869
2016-03-08	CBT-CS11 349-350	72	1.25477	0.453841	55.2033			368	6821.83	1.07979	-0.147732
2016-03-10	CBT-CS11 355-356 (1)	52	1.38106	1.00417	83.793			371	6865.27	1.09133	-0.266447
2016-03-10	CBT-CS11 355-356 (2)	61	1.38233	0.20502	82.7709			375	6926.73	1.34151	-0.352083
2016-03-08	CBT-CS11 359-360	60	1.06108	0.119822	54.2957			378	6980.81	1.30634	-0.36039
2016-03-10	CBT-CS11 359-360	65	1.31349	0.090741	80.4206			381	7025.9	1.43194	0.523199
2016-03-10	CBT-CS11 365-366	64	1.39277	-0.0562869	73.2779			385	7098	1.02252	-0.68797
2016-03-10	CBT-CS11 368-369	52	1.07979	-0.147732	74.1187
2016-03-10	CBT-CS11 371-372	61	1.09133	-0.266447	41.3977
2016-03-10	CBT-CS11 375-376	81	1.34151	-0.352083	59.3127
2016-03-10	CBT-CS11 378-379	88	1.30634	-0.36039	57.3013
2016-03-10	CBT-CS11 381-382	58	1.43194	0.523199	71.8483
2016-03-10	CBT-CS11 385-386 r	58	1.02252	-0.68797	56.5884
Incertitude calculée à partir des CA21 à 125µg en 1σ
2016-03-08
d13C	0.03
d18O	0.12
Carb content	7.4
2016-03-10
d13C	0.05
d18O	0.16
Carb content	4.5

## Sheet: Dinocyst data
CBT-CS11 core - Dinocyst raw counts (Penaud et al., 2020)
Profondeurs	Ages	ACHO	ATAX	ISPP	ISPH	IACU	IPAT	LMAC	OCEN	PRET	PZOH	SRAM	SBUL	SMEM	SBEL	SBEN	SDEL	SMIR	SELO	SLAZ	SHYP	SPINI SPP	PDAL	BTEP	NLAB	SRIS	BSPP	ESPP	EZON	EDEL	DUBRIDINIUM	GCAT ?	Gymnodinium spp.	GMIC	GMIC	PAME	PNUD	PRET	PSTE	PSCH	QCON	SQUA	SNEP	TAPP	VCAL	VSPI	XAND		Volume (cm3)
0		0	1	0	0	2	0	85	45	0	0	254	20	25	8	6	0	7	2	24	0	2	85	0	0	7	0	13	0	8	0	0	0	0	0	0	16	0	1	0	0	0	0	2	0	0	1		4
4		0	3	0	0	0	0	74	31	0	0	177	17	18	4	7	1	9	4	15	0	7	104	0	0	2	0	18	0	13	0	0	0	0	0	0	8	0	1	0	0	4	0	2	0	0	0		3.5
8		0	2	0	0	0	0	143	28	0	0	226	24	48	13	6	1	8	4	23	0	2	173	0	0	2	0	28	0	7	0	0	0	0	0	1	9	0	0	0	0	0	0	0	0	0	1		4
10		0	0	0	0	0	0	201	13	0	0	67	4	7	1	4	3	2	3	12	0	0	43	0	1	1	0	1	0	10	1	0	0	0	0	0	15	0	0	14	0	0	0	1	0	0	0		4
14		0	1			1		112	17			198	3	9	1	18	3	3	16	7			36					5		4							2					3							3.5
17		0	1	0	0	0	0	87	23	0	0	237	30	22	9	10	1	4	3	6	0	4	90	0	0	1	0	22	0	16	0	2	0	1	0	0	0	0	1	1	0	12	0	0	0	0	1		4
19		0	0	0	0	4	0	63	13	0	1	202	20	29	8	6	1	7	3	17	0	0	82	0	1	0	0	22	1	12	0	0	0	0	0	0	15	0	0	1	1	0	1	0	0	0	2		4
20		0	0	0	0	0	0	208	13	0	0	150	10	25	2	8	3	3	8	11	0	8	9	0	0	1	2	4	0	10	0	0	0	0	0	0	16	0	0	1	0	2	0	2	1	0	0		3.5
24		0	0	0	0	1	0	162	16	0	0	310	24	21	15	14	2	12	10	20	0	1	153	0	0	1	0	21	4	16	0	1	0	0	0	0	5	0	0	0	2	4	0	0	1	0	2		4.5
27		0	4	0	0	0	0	92	8	0	0	127	7	0	4	4	0	4	4	12	0	0	97	0	0	1	1	12	1	11	0	0	0	0	0	0	16	0	0	0	1	2	1	0	0	0	0		3.5
30		0	0	0	0	0	0	210	19	0	0	89	5	1	5	0	1	3	10	8	0	0	14	0	0	1	0	11	0	7	0	0	0	0	0	0	7	0	0	0	0	3	0	0	1	0	0		4
34		0	0	0	0	0	0	328	19	0	0	180	10	4	7	4	1	4	8	19	0	1	118	0	1	3	1	26	5	1	0	0	0	0	0	0	20	0	0	0	0	5	0	0	0	0	1		3.5
37		0	1	0	0	0	0	194	22	0	0	300	22	0	13	9	9	4	5	21	0	1	202	0	0	1	0	19	4	0	0	0	0	0	0	0	13	0	0	0	3	3	0	0	0	0	0		3.5
40		0	1	0	0	1	0	292	29	0	0	51	3	1	1	2	0	3	2	7	0	0	5	0	0	1	1	11	0	7	2	0	0	0	0	0	13	0	0	0	0	1	0	0	0	0	0		4.5
44		0	0	0	0	0	0	506	34	0	3	191	23	10	20	29	4	18	13	50	0	2	154	0	0	1	0	29	5	0	0	0	0	0	0	0	0	0	0	0	2	4	0	0	0	0	2		4
47		0	0	0	0	1	0	342	11	0	0	150	8	1	9	14	0	1	4	37	0	2	83	0	0	2	0	15	1	0	0	1	0	0	0	0	7	0	0	0	0	4	0	0	0	0	1		4
50	383		1					141	10		1	78	8	1	1	13	2	2	8	22		1	27					7									2					6					2		5
54	454.648	0	1	0	0	1	0	137	13	0	0	103	3	2	12	15	3	3	6	28	0	1	104	0	0	0	0	4	6	0	0	0	0	0	0	0	6	0	0	0	0	1	0	0	0	0	1		4
57	491.883	0	1	0	0	1	0	155	13	0	0	108	9	7	6	4	1	8	0	14	0	2	238	0	0	1	0	9	4	0	0	0	0	0	0	0	3	0	0	0	0	4	0	0	0	0	1		4
60	529.12							176	11			33	3	3	1	14	1	9	6	6			37		1			4	3																				4.5
64	578.973	0	0	1	0	0	0	71	0	0	0	37	4	1	4	1	0	2	2	16	0	0	47	0	0	0	0	5	4	0	0	0	0	0	0	0	6	0	0	1	1	0	0	0	1	0	0		4
67	617.515	0	0	0	0	0	0	160	25	0	0	88	4	7	11	8	1	6	1	15	0	3	91	0	0	2	0	24	7	0	0	0	0	0	0	0	6	0	0	0	0	0	1	0	0	0	2		4
70	655.194	0	0	0	0	0	0	178	15			57	3	2	1	10	2	9	0	11		2	32					10	5																				5
75	719.074	0	1	0	0	0	0	303	18	0	1	52	2	10	13	11	2	16	3	16	0	2	21	0	0	0	1	12	0	2	0	0	0	0	0	0	5	0	0	0		2					2		3
78	758.633							168	11			52	2	5	1	8	1	9	2	7			65					4									1										1		3
80	785.821	0	0	1	0	1	0	97	12	0	0	15	0	0	0	7	1	2	2	2	0	7	9	0	0	1	0	18	0	15	0	1	0	0	0	0	0	0	3	0	0	0	1	0	0	0	0		4.5
84	839.197	0	1	0	0	1	0	213	22	0	0	139	6	4	4	14	3	14	15	28	0	2	121	0	0	1	0	7	15	0	0	0	0	0	0	1	15	0	1	0	1	0	1	4	0	0	1		4
87	879.979	0	0	0	0	0	0	81	6	0	0	30	2	1	1	5	0	6	5	10	0	0	76	0	0	1	0	6	4	0	0	0	0	0	0	0	5	0	0	0	0	0	0	0	1	0	0		4
90	919.94					1		127	18			82	1	1		14	3	16		16		1	28					7									10				1								4
97	1038.93					1		158	19			56	5	2	3	9	2	16		13		2	50					25		1							12					3					2		3.5
103	1139.45	1	0	0	0	1	0	142	38	0	0	128	13	0	10	9	4	13	7	34	0	1	194	0	0	2	0	10	2	0	0	0	0	0	0	0	17	0	0	0	0	3	0	0	0	0	1		4.5
105	1167.13							130	19		1	26	1	1		15	1	16	1	18		1	59					9									10					3					4		3.5
110	1221.06	0	3	0	0	0	0	224	12	0	0	91	13	0	9	17	1	19	7	43	0	1	50	0	1	3	0	0	10	0	0	0	0	0	0	0	7	0	0	0	0	0	0	1	0	0	1		4
113	1253.24	0						424	15	0	0	39	2	5	13	5	1	10	5	22			41	0					11								4		1										4
115	1274.31		1			1		213	10			39	8	1	8	15	4	10	6	10			19						4								1					1							3.5
120	1339.42	0	2	0	0	0	0	349	14	0	0	68	2	3	2	14	2	4	16	34	0	7	69	0	0	3	0	0	15	0	1	0	0	0	0	0	3	0	0	0	1	1	1	0	0	0	1		3.5
123	1384.87	0	2	0	0	0	0	259	18	0	0	65	8	2	0	5	0	9	7	30	0	2	19	0	0	0	0	0	11	0	0	0	0	0	0	0	7	0	0	0	1	0	0	0	0	0	0		2.5
125	1414.37							257	8			38	7	1	2	15	3	17	4	6		1	8					3	4								1										1		3.5
130	1487.81	0	0	0	0	0	0	141	4	0	0	37	0	2	3	1	1	8	1	16	0	0	16	0	0	0	0	3	6	0	0	0	0	0	0	0	1	0	0	0	0	1	0	0	1	0	2		3
133	1529.83	0	1	0	0	0	0	186	19	0	0	47	4	2	3	6	2	2	6	15	0	0	22	0	1	0	0	0	5	0	0	0	0	0	0	0	5	0	0	0	0	0	0	0	0	0	0		3
135	1557.97							257	16			23	3		7	11	3	19	2	8		1	24		1			2	4																				3
140	1631.25	0	0	0	0	0	0	324	21	0	0	87	9	0	3	12	2	22	2	49	0	0	22	0	0	0	0	5	5	0	0	0	0	0	0	0	6	0	0	0	2	1	1	0	0	0	0		3
143	1672.76	0	0	0	0	1	0	461	35	0	0	99	16	3	4	16	1	14	11	36	0	0	36	0	0	0	1	6	13	0	0	0	0	0	0	0	14	0	0	0	1	2	1	0	1	0	4		2.5
145	1699.58	0	0	0	0	0	0	129	16	0	0	63	8	4	4	10	0	5	0	8	0	4	11	0	0	0	0	21	0	8	0	0	0	0	0	0	0	0	0	0	0	8	0	0	0	0	2		3
150	1788.73	0	0	0	0	0	0	360	21	0	0	77	5	4	8	6	3	15	5	43	0	1	27	0	0	0	0	7	2	0	0	0	0	0	0	0	7	0	0	0	3	0	0	0	0	0	1		3
153	1871.51	0	1	0	0	0	0	265	8	0	0	48	4	0	0	9	5	6	3	19	0	0	25	0	0	0	0	1	7	0	0	0	0	0	0	0	8	0	0	0	0	0	1	1	0	0	0		3
155	1934.19	0	0	0	0	0	0	185	19	0	0	75	0	2	0	6	0	0	5	6	1	5	1	0	0	2	0	17	0	12	0	0	0	0	0	0	0	0	0	0	0	0	1	1	0	0	1		3
161	2118.7	0	2	0	0	0	0	342	19	0	0	53	7	3	1	7	2	4	7	38	0	1	22	0	0	1	0	6	2	0	0	0	0	0	0	0	4	0	0	0	1	1	1	0	0	0	0		3
163	2190.12	0	0	0	0	0	0	285	13	0	0	32	9	2	2	7	1	9	3	38	0	0	11	0	0	0	0	4	1	0	0	0	0	0	0	0	0	0	0	0	0	0	1	0	0	0	0		3
165	2267.54	0	0	0	0	0	0	320	19	0	0	99	9	2	0	11	0	1	7	14	0	0	8	0	0	0	0	16	0	12	0	0	0	0	0	0	0	0	0	0	0	2	1	0	0	0	0		3.5
170	2440.48	0	0	0	0	0	0	224	12	0	0	23	6	1	0	6	0	3	2	29	0	0	12	0	0	0	0	1	7	0	0	0	0	0	0	0	1	0	0	0	0	0	0	0	0	0	1		3
173	2529.94	0	0	0	0	0	0	226	11	0	0	28	6	0	3	5	2	2	3	16	0	0	3	0	0	0	0	4	3	0	0	0	0	0	0	0	0	0	0	0	0	0	0	0	0	0	0		3
175	2577.22	0	0	0	0	0	0	230	6	0	0	44	4	1	0	5	0	1	3	5	0	0	3	1	0	0	0	1	0	10	0	0	0	0	0	0	0	0	0	0	0	0	1	0	0	0	1		3.5
180	2688.67	0	0	0	0	0	0	299	11	0	0	39	4	1	3	5	5	6	3	33	0	1	6	0	0	1	0	0	3	0	0	0	0	0	0	0	2	0	1	0	0	0	0	0	0	0	0		2.5
183	2751.01	0	0	0	0	0	0	268	15	0	0	27	6	2	1	4	2	2	2	19	0	0	7	0	0	0	0	1	2	0	0	0	0	0	1	0	4	0	0	0	0	0	0	0	0	0	1		3
185	2791.79	0	1	0	0	0	0	558	17	0	0	58	5	2	4	14	1	2	6	12	0	4	1	0	0	1	0	5	0	9	0	0	0	0	0	0	0	0	0	0	0	3	0	0	0	0	0		3.5
191	2989.56	0	0	0	0	0	0	450	8			17	2		13	5	3	11	5	16		3	6			1		5									1												3
197	3188.49	0	1	0	0	0	0	546	21	0	0	44	15	3	2	16	4	9	2	19	0	0	13	0	0	1	0	1	5	0	0	0	0	0	0	0	6	0	0	0	0	0	1	0	0	0	1		2.5
200	3295.29	0	2	0	0	0	0	1413	26	0	0	34	12	5	2	9	1	4	5	30	0	0	23	0	0	0	0	3	3	0	0	0	0	0	0	0	4	0	0	0	0	1	1	0	0	0	0		3
204	3452.51	0	0	0	0	0	0	545	9	0	0	34	2	1	0	6	2	4	4	2	0	2	1	0	0	0	0	2	0	13	0	0	0	0	0	0	0	0	0	0	0	1	0	0	0	0	0		4
207	3560.93	0	0	0	0	0	0	673	21	0	0	26	15	1	0	4	0	3	4	2	0	0	4	0	1	1	0	2	2	0	0	0	0	0	0	0	0	0	0	0	0	0	0	0	0	0	1		3
210	3670.31	0	0	0	0	0	0	536	16	0	0	21	2	2	2	4	1	9	4	5	0	0	5	0	0	0	0	1	0	0	0	0	0	0	0	0	5	0	0	0	0	0	1	0	0	0	0		3.5
214	3818	0	0	0	0	0	0	724	25	0	0	41	10	0	0	10	1	7	8	2	0	2	3	0	0	0	0	9	0	3	0	0	0	0	0	0	0	0	0	0	0	0	0	0	0	0	0		4
217	3920.76	0	1	0	0	0	0	556	29	0	0	32	7	0	1	6	1	4	2	14	0	0	6	0	0	0	0	0	2	0	0	0	0	0	0	0	1	0	1	0	0	2	2	0	0	0	1		4
220	4002.25	0	1	0	0	0	0	367	34	0	0	49	10	3	1	6	2	13	6	23	0	0	16	0	0	2	1	1	1	0	0	0	0	0	0	0	4	0	2	0	0	1	1	0	0	0	1		4
224	4107.88	0	0	0	0	0	0	270	24	0	0	69	4	0	0	12	1	2	9	5	0	2	4	0	0	0	0	8	0	0	0	0	0	0	0	0	0	0	0	0	1	1	1	0	0	0	1		4
227	4187.06	0	0	0	0	0	0	128	16	0	0	51	4	2	2	5	1	6	2	10	0	1	12	0	0	1	0	2	0	0	0	0	0	0	0	0	6	0	0	0	1	4	1	0	0	0	0		3.5
230	4264.49	0	0	0	0	0	0	196	17	0	0	21	4	2	0	14	2	6	7	4	0	1	6	0	0	0	0	5	2	0	0	0	0	0	0	0	2	0	0	0	0	0	1	0	0	0	0		3
234	4378.51	0	1	0	0	0	0	182	31	0	0	57	5	5	0	12	1	1	14	6	0	0	1	0	0	1	0	9	0	5	0	0	0	0	0	0	0	0	0	0	0	3	0	0	0	0	0		4
237	4477.38	0	1	0	0	0	0	220	29	0	0	55	9	6	8	14	0	14	10	12	0	1	16	0	0	2	0	5	4	0	0	0	0	0	0	0	2	0	1	0	0	1	2	0	0	0	1		3.5
240	4555.54	0	0	0	0	0	0	198	20	0	0	37	4	2	3	5	2	10	3	9	0	2	2	0	0	0	0	1	2	0	0	0	0	0	0	0	3	0	1	0	0	2	0	0	0	0	1		4
244	4672.73	0	1	0	0	1	0	105	29	0	0	59	15	1	1	8	2	8	5	5	0	5	7	0	0	0	0	5	0	17	0	0	0	0	0	0	0	0	0	0	0	1	0	0	0	1	0		4
248	4809.41	0	1	0	0	1	0	132	26	0	0	33	3	5	4	8	1	4	8	7	0	0	4	0	0	0	0	4	0	0	0	0	0	0	0	0	2	0	0	0	0	0	1	0	0	0	0		4
251	4886.7	0	0	0	0	0	0	117	19	0	0	39	6	1	3	2	1	2	4	6	0	0	1	0	0	0	0	4	1	0	0	0	0	0	0	0	2	0	0	0	0	0	3	0	0	0	0		4
254	4964.57	0	1	0	0	0	0	78	22	0	0	52	11	0	1	2	2	2	6	4	0	0	8	0	0	0	0	10	3	0	0	0	0	0	0	0	0	0	0	0	0	0	1	0	0	0	0		3.5
257	5041.89	0	0	0	0	0	0	99	7	0	0	26	2	1	2	5	1	8	1	3	0	1	2	0	0	0	0	2	2	0	0	0	0	0	0	0	1	0	0	0	0	0	1	0	0	0	0		4
260	5118.34	0	0	0	0	0	0	211	30	0	0	55	0	6	3	6	2	8	9	7	0	0	6	0	0	1	0	0	2	0	0	0	0	0	0	0	5	0	0	0	0	0	0	0	0	0	0		4
264	5223.78	0	0	0	0	0	0	157	21	0	0	40	6	3	1	8	3	7	4	4	0	1	5	0	0	1	0	2	2	0	0	0	0	0	0	0	0	0	0	0	0	1	1	0	0	0	0		3.5
267	5302.37	0	3	0	0	0	0	168	33	0	0	58	11	6	4	8	2	13	17	8	0	1	6	0	0	1	0	2	3	0	0	0	0	0	0	0	1	0	0	0	0	0	0	0	0	0	1		4
271	5412.03				1			179	31	0	0	38	2	5	19	8	2	14	13	11		1	7					11									6					1					2		3
274	5495.32	0	0	0	0	0	0	183	20	0	0	42	8	2	6	4	2	5	6	7	0	1	3	0	0	2	0	1	0	0	0	0	0	0	0	0	0	0	1	0	0	0	0	0	0	0	1		3.5
277	5578.35							192	25			33	5	4	17	10	6	8	12	21		1	2					4		0							1										2		3.5
280	5645.73		1					208	30			56		3	5	6	2	5	3	6		1	4					5									1												3.5
284	5695.32	0	2	0	0	0	0	292	34	0	0	95	8	4	2	28	2	11	11	15	0	0	3	0	0	1	0	1	6	0	0	0	0	0	0	0	0	0	0	0	0	0	0	0	0	0	0		3.5
287	5732.09	0	0	0	0	1	0	169	44	1	0	75	3	2	7	13	12	11	7	9	0	2	6	0	0	2	0	0	5	0	0	0	0	0	0	0	1	0	1	0	1	0	0	0	0	0	1		4
290	5768.44	0	1	0	0	0	0	281	49	0	0	65	2	29	0	37	0	0	16	25	0	0	0	0	0	4	0	1	8	0	0	0	0	0	0	0	3	0	0	0	0	1	2	0	0	0	3		4
293	5807.63	0	0	0	0	0	0	110	32	0	0	56	12	1	1	9	3	5	10	14	0	0	5	0	0	1	0	6	5	0	0	0	0	0	0	0	0	0	0	0	0	0	0	0	0	0	0		4
296	5841.15	0	0	0	0	0	0	247	27	0	0	57	10	0	2	5	3	2	3	8	0	1	7	0	0	1	0	2	1	0	0	0	0	0	0	0	1	0	0	0	0	0	0	0	0	0	0		3.5
301	5903.46	0	3	0	0	0	0	85	23	0	0	61	6	1	1	24	4	8	4	16	0	1	8	0	0	1	1	3	7	0	0	0	0	0	0	0	7	0	0	0	0	1	0	0	0	0	0		3.5
305	5950.69	0	1	0	0	0	0	114	30	0	0	63	9	7	1	10	3	8	12	13	0	1	12	1	0	1	0	0	1	0	0	0	0	0	0	0	0	0	1	0	0	0	1	0	0	0	0		3.5
308	5985.81	0	0	1	0	0	0	117	26	0	0	48	4	5	2	26	2	5	12	15	0	2	8	0	0	1	0	3	2	0	0	0	0	0	0	0	2	1	0	0	0	0	2	0	0	0	0		3.5
311	6018.78	1	1	0	0	0	0	119	71	0	0	75	11	0	0	20	2	14	10	15	0	4	28	0	0	1	0	1	5	0	0	0	0	0	0	0	1	0	0	0	1	0	0	0	0	0	0		3.5
315	6082.07	0	0	0	0	0	0	61	56	0	0	67	13	3	3	14	6	13	16	25	0	3	20	0	0	2	0	5	6	0	0	0	0	0	0	0	2	0	0	0	0	1	1	1	0	0	4		4
318	6145.9	0	0	0	0	0	0	107	47	0	0	87	12	1	0	17	2	10	22	24	0	10	63	0	0	0	0	5	14	0	0	0	0	0	0	0	4	0	0	0	0	2	1	0	0	0	0		4
321	6185.14	0	2	0	0	0	0	80	73	0	0	99	9	5	3	19	4	11	20	19	0	2	92	0	0	0	0	7	5	0	0	0	0	0	0	0	0	0	0	0	1	1	2	0	0	0	0		3
325	6235.72	0	1	0	0	0	0	102	84	0	0	100	16	10	8	37	7	10	12	30	0	1	44	1	0	0	0	6	13	0	0	0	0	0	0	0	0	0	0	0	0	1	0	0	0	0	0		3.5
329	6288.61	0	0	0	0	0	0	39	58	0	0	89	4	9	5	14	2	3	9	29	0	2	55	0	0	1	0	3	4	0	0	0	0	0	0	0	1	0	0	0	0	4	1	0	0	0	0		3.5
332	6325.82		1					73	62			63	10	4	7	7	2	16	4	8		1	55					4																					3.5
335	6361.96	0	0	0	0	0	0	56	63	0	0	108	14	8	3	13	0	8	9	8	0	2	44	0	0	0	0	4	2	0	0	0	0	0	0	0	0	0	1	0	0	3	1	0	0	0	0		3.5
339	6414.16	1	0	0	0	1	0	76	53	0	0	88	5	5	0	13	11	12	19	15	0	2	23	0	0	2	0	3	9	0	0	0	0	0	0	0	1	0	0	0	0	1	1	0	0	0	1		3.5
342	6452.58	0	2	0	0	1	1	62	58	0	0	91	6	4	1	22	6	9	10	14	0	2	24	0	0	0	1	6	4	0	0	0	0	0	0	0	3	0	0	0	0	1	0	0	0	0	0		3.5
345	6491.06	0	0	0	0	0	0	33	42	0	0	107	15	3	1	19	3	2	26	7	0	1	19	0	0	0	1	5	3	0	0	0	0	0	0	0	0	0	1	0	0	4	0	2	0	0	0		4
349	6544.25	0	0	0	0	0	0	34	12	0	0	46	1	2	2	6	1	1	10	1	0	5	11	0	0	0	0	4	1	0	0	0	0	0	0	0	0	0	0	0	0	0	0	0	0	0	0		4
352	6583.9	0	1	0	0	1	0	45	18	0	0	45	5	1	1	7	1	2	13	5	0	0	6	0	0	0	0	4	6	0	0	0	0	0	0	0	3	0	0	0	0	0	0	0	0	0	0		3
355	6623.04	0	0	0	0	0	0	64	55	0	0	83	6	12	3	16	1	5	12	8	0	3	16	0	0	0	0	9	3	0	0	0	0	0	0	0	3	0	1	0	0	3	0	0	0	0	1		4
359	6682.25	0	0	0	0	0	0	60	68	0	0	69	4	4	5	10	4	5	7	24	0	1	9	0	0	1	0	17	6	0	0	0	0	0	0	0	1	1	1	0	1	1	0	0	0	0	2		3.5
362	6735.74	0	0	0	0	0	0	50	31	0	0	74	2	5	3	14	4	10	7	12	0	1	6	0	0	0	0	3	4	0	0	0	0	0	0	0	3	0	0	0	0	1	1	0	0	0	1		4
365	6778.39	0	1	0	0	0	0	45	75	0	0	92	6	9	2	16	1	2	14	6	0	4	19	0	0	0	0	7	7	0	0	0	0	0	0	0	2	0	0	0	1	2	0	1	1	0	0		3.5
368	6821.83	0	0	0	0	0	0	30	28	0	0	65	7	5	2	4	1	1	8	3	0	3	13	0	0	1	0	8	3	0	0	0	0	0	0	0	5	0	0	0	0	1	0	0	0	0	1		3.5
371	6865.27	0	0	0	0	0	0	38	48	0	0	78	5	8	3	15	2	5	9	5	0	0	9	0	0	0	0	9	5	0	0	0	0	0	0	0	2	0	0	0	0	0	0	0	0	0	0		3.5
375	6926.73	0	1	0	0	0	0	28	52	0	0	94	13	10	2	14	3	11	27	18	0	4	23	0	0	1	1	5	9	0	0	0	0	0	0	0	1	0	0	0	0	2	0	1	0	0	1		4
378	6980.81	0	0	0	0	0	0	22	34	0	0	37	7	3	2	13	2	4	8	7	0	0	8	0	0	0	0	7	5	0	0	0	0	0	0	0	3	0	0	0	0	0	0	0	0	0	0		4
381	7025.9	0	0	0	0	0	0	15	44	0	0	36	7	7	3	12	0	2	4	4	0	0	2	0	0	2	0	5	3	0	0	0	0	0	0	0	1	0	1	0	0	3	1	0	0	0	0		4.5
385	7098	0	0	0	0	1	0	8	63	0	0	93	6	7	0	25	2	12	21	7	0	2	9	0	0	0	0	0	3	0	0	0	0	0	0	0	3	0	0	0	1	1	0	0	0	0	2		4
[truncated: 2 more columns]

## Sheet: Pollen data
CBT-CS11 core - Pollen raw counts and Non-pollen palynomorph counts (Penaud et al., 2020)
Profondeurs	Ages	Nyssa	Juniperus	Cedrus	Picea	Abies	Pinus	Quercus	Quercus ilex tp.	Ulmus	Tilia	Acer	Carpinus	Fagus	Corylus	Betula	Alnus	Salix	Fraxinus	Myrica	cf. Myricaria germanica	Hedera	Sambucus nigra	Viburnum	Phillyrea	Ilex	Genista	Calluna	ERICACEAE	Erica	Empetrum/Ledum	Arctostaphyllos/Arbutus unedo -tp.	ROSACEAE AP	Prunus tp.	Sorbus-gr.	Rosa tp.	Rubus tp.	Ligustrum	CUPRESSACEAE	Hippophae	Ephedra distachya	Sanguisorba	Buxus	Juglans	Castanea	Pistacia	Olea	Vitis	Ephedra fragilis
0		0	1	0	1	1	263	69	0	3	0	0	1	1	17	6	10	1	3	0	0	2	0	0	0	0	0	0	1	0	0	0	0	0	0	0	0	1	0	0	0	1	0	0	0	0	0	1	0
4		0	2	1	0	2	245	90	1	0	0	0	2	2	12	4	9	0	1	0	0	3	0	0	0	0	0	0	2	0	0	0	0	0	0	0	0	1	0	0	0	0	1	1	0	0	1	0	0
8		0	0	1	1	0	249	115	0	2	0	1	2	2	19	8	11	2	5	0	0	1	0	0	0	0	0	0	1	1	1	0	0	0	0	0	0	0	0	0	0	0	1	2	0	0	4	0	0
10		0	0	0	0	1	116	74	1	3	0	0	0	1	23	37	12	0	1	0	0	1	1	0	0	0	0	0	2	0	0	0	0	0	0	0	0	0	0	0	0	0	1	3	1	0	0	0	0
17		0	0	0	0	1	230	66	0	2	0	0	2	1	13	1	6	0	2	0	0	0	0	0	0	0	0	0	2	0	0	0	0	0	1	0	0	0	0	0	0	0	1	0	0	0	0	1	0
19		0	0	0	0	0	186	65	0	1	0	0	0	1	13	6	7	1	1	0	0	0	0	0	0	0	0	0	1	0	0	0	0	0	0	0	0	0	0	0	0	0	2	0	0	0	1	0	0
20		0	0	0	0	2	109	55	0	6	0	0	0	1	10	5	11	0	1	0	0	0	1	0	0	0	1	0	0	0	0	0	0	0	0	0	0	0	0	0	0	0	0	0	0	0	0	0	0
24		0	0	0	0	0	212	68	0	0	0	0	0	4	16	5	9	0	1	0	0	1	0	0	0	1	0	0	1	0	0	0	0	0	0	0	0	0	0	0	0	0	0	0	0	0	1	0	0
27		0	0	0	0	0	126	37	0	3	1	0	0	1	8	4	7	0	3	0	0	0	0	0	0	0	1	0	3	0	0	0	0	0	0	0	0	0	0	0	0	0	0	0	0	0	0	0	0
30		0	0	0	0	0	83	85	2	2	0	1	0	1	8	8	16	1	7	0	0	0	0	0	0	0	2	0	1	0	0	0	0	0	0	0	0	0	0	0	0	0	0	1	3	0	0	0	0
34		0	0	1	2	0	76	43	0	2	0	0	1	2	10	12	4	1	2	0	0	0	0	0	0	1	0	0	0	0	0	0	0	0	0	0	0	0	0	0	0	0	0	0	0	0	0	0	0
37		0	0	0	0	0	133	73	0	4	1	0	0	4	15	6	6	1	3	0	0	4	0	0	0	0	0	1	7	0	1	0	0	0	0	0	0	0	0	0	0	0	0	1	0	0	0	0	0
40		0	1	0	0	0	56	123	1	1	0	1	2	1	7	1	6	2	0	0	0	0	0	0	0	0	2	1	2	0	0	0	0	0	0	0	0	0	0	0	0	0	0	2	0	0	0	0	0
44		0	1	2	0	1	81	96	0	1	0	0	0	4	17	4	10	2	3	0	0	0	1	0	0	0	2	1	2	0	1	0	0	0	0	0	0	0	0	0	0	0	0	0	0	0	1	0	1
47		0	0	0	0	0	26	30	0	0	0	0	0	0	6	0	5	1	1	0	0	0	0	0	0	0	0	0	0	0	0	0	0	0	0	0	0	0	0	0	0	0	0	0	0	0	0	0	0
54	454.648	0	0	0	0	0	81	107	0	0	2	0	0	3	18	5	11	1	2	0	0	0	0	0	0	0	2	0	2	0	3	0	0	0	0	0	0	0	0	0	0	0	0	1	0	0	0	0	0
57	491.883	0	0	1	0	0	29	32	2	1	1	0	1	0	6	1	6	0	0	0	0	1	1	0	0	0	1	0	0	0	0	0	0	0	0	0	0	0	0	0	0	0	1	0	1	0	0	0	0
64	578.973	0	0	0	0	0	20	22	0	0	1	0	0	1	2	2	2	1	0	0	0	0	0	0	0	0	0	0	1	0	0	0	0	0	0	0	0	0	0	0	0	0	0	0	0	0	0	0	0
67	617.515	0	1	0	0	0	28	63	0	1	0	0	0	1	8	3	1	1	1	0	0	0	1	0	0	0	0	0	2	0	0	0	0	0	0	0	0	0	0	0	0	0	0	0	0	0	0	0	0
80	785.821	0	0	0	0	0	12	38	0	1	1	0	0	2	6	5	8	0	1	0	0	0	0	0	0	0	0	2	2	0	0	0	0	0	0	0	0	0	0	0	0	0	1	1	0	0	0	0	0
84	839.197	1	0	0	0	0	43	69	2	0	0	1	1	7	12	5	7	2	0	0	0	0	0	0	0	1	1	1	0	0	0	0	0	1	0	1	0	0	0	0	0	0	0	1	0	0	0	0	0
87	879.979	0	1	0	0	0	27	39	0	1	0	0	2	11	12	4	15	0	0	0	0	0	0	0	0	0	1	1	0	0	0	0	0	0	0	0	0	0	0	0	0	0	0	0	0	0	0	0	0
103	1139.45	0	0	1	0	0	43	149	1	2	0	0	1	11	16	5	16	5	0	0	0	2	0	0	0	0	2	0	2	0	0	0	0	0	0	0	0	0	0	0	0	0	1	1	1	0	0	2	0
110	1221.06	0	0	0	0	0	27	83	0	1	0	1	0	12	9	2	3	0	1	0	0	0	0	0	0	1	1	0	1	0	0	0	0	0	0	0	0	0	0	0	0	0	0	0	0	0	0	0	0
120	1339.42	0	0	0	0	1	47	166	1	0	1	0	1	24	23	5	39	1	3	0	0	1	0	0	0	0	3	1	0	0	0	0	0	0	0	0	0	0	0	0	0	0	0	0	0	0	0	0	0
123	1384.87	0	0	0	0	0	27	100	0	0	0	0	0	10	19	3	9	0	0	0	0	0	0	0	0	0	0	0	0	0	0	0	0	0	0	0	0	0	0	0	0	0	0	0	0	0	0	0	0
130	1487.81	0	0	0	1	0	22	116	1	4	0	0	0	8	22	0	4	0	2	0	0	0	0	0	0	0	0	0	4	0	0	0	0	0	0	0	0	0	0	0	0	0	0	0	0	0	0	0	0
133	1529.83	0	1	0	0	0	37	202	0	2	1	0	3	14	40	18	24	0	3	0	0	1	0	0	0	0	0	0	1	0	0	0	0	0	0	0	0	0	0	0	0	0	0	0	0	0	0	0	0
140	1631.25	0	0	0	0	1	43	233	0	3	1	0	0	12	41	6	13	0	1	0	0	4	0	0	0	1	1	1	0	0	0	0	0	0	0	0	0	0	0	0	0	0	0	0	0	0	0	0	0
143	1672.76	0	0	0	0	0	51	209	0	4	1	2	1	13	16	5	3	1	5	0	0	1	0	0	0	0	1	0	1	0	0	0	0	0	0	0	0	0	0	0	0	0	1	0	0	0	0	0	0
145	1699.58	0	0	0	0	0	34	129	0	0	0	0	0	8	16	0	14	0	1	0	0	0	0	0	0	0	0	0	1	0	0	0	0	0	0	0	0	0	0	0	0	0	0	0	0	0	0	0	0
150	1788.73	0	0	0	0	0	50	187	0	0	0	0	0	7	38	17	23	0	2	0	0	1	0	0	0	0	0	0	1	0	0	0	0	0	0	0	0	0	0	0	0	0	0	0	0	0	0	0	0
153	1871.51	0	0	0	0	0	21	90	0	0	0	0	0	10	11	0	9	0	0	0	0	4	0	0	0	0	1	1	2	0	0	0	0	0	0	0	0	0	0	0	0	0	0	0	1	0	0	0	0
155	1934.19	0	0	0	0	0	21	100	0	1	0	0	0	3	8	6	13	0	0	0	0	2	0	0	0	0	1	0	0	0	0	0	0	0	0	0	0	0	0	0	0	0	0	0	0	0	0	0	0
161	2118.7	0	0	2	0	0	38	96	0	1	1	0	0	5	19	7	6	3	3	0	0	0	0	0	0	0	0	1	2	0	0	0	0	0	0	0	0	0	0	0	0	0	0	0	0	0	0	0	0
163	2190.12	0	0	0	0	0	23	64	0	0	0	0	0	6	1	2	0	0	0	0	0	0	0	0	0	0	0	0	0	0	0	0	0	0	0	0	0	0	0	0	0	0	0	0	0	0	0	0	0
165	2267.54	0	0	0	0	0	25	138	0	0	1	0	0	1	18	4	15	2	0	0	0	0	0	0	0	0	0	0	1	0	0	0	0	0	0	0	0	0	0	0	0	0	0	0	0	0	0	1	0
170	2440.48	0	0	0	0	0	12	53	0	0	0	0	0	2	7	3	2	0	0	0	0	1	0	0	0	0	0	0	0	0	0	0	0	0	0	0	0	0	0	0	0	0	0	0	0	0	0	0	0
173	2529.94	0	0	0	0	0	23	78	0	3	2	0	0	5	15	3	2	0	1	0	0	2	0	0	0	0	0	0	1	0	0	0	0	0	0	0	0	0	0	0	0	0	0	0	0	0	0	1	0
175	2577.22	0	0	0	0	0	26	162	0	2	0	0	0	5	32	10	12	0	1	0	0	2	0	0	0	0	0	0	0	0	0	0	0	0	0	0	0	0	0	0	0	0	0	0	0	0	0	0	0
180	2688.67	0	0	0	0	0	27	73	0	2	1	0	0	6	13	3	3	0	0	0	0	0	0	0	0	0	0	0	0	0	0	0	0	0	0	0	0	0	0	0	0	0	0	0	0	0	0	0	0
183	2751.01	0	0	0	0	0	34	77	0	2	2	0	0	7	7	1	2	0	0	0	0	2	0	0	0	0	0	0	0	0	0	0	0	0	0	0	0	0	0	0	0	0	0	0	0	0	0	0	0
185	2791.79	0	0	0	0	0	48	198	0	0	2	0	0	3	36	7	20	2	4	0	0	1	0	0	0	0	0	0	1	0	0	0	0	0	0	0	0	0	0	0	0	0	0	0	0	0	0	0	0
197	3188.49	0	0	0	0	0	28	131	0	5	1	0	0	8	22	4	11	0	2	0	0	0	0	0	0	1	2	0	2	0	0	0	0	0	0	0	0	0	0	0	0	0	0	0	0	0	0	0	0
200	3295.29	0	0	0	0	0	37	154	0	3	2	0	0	3	60	12	29	0	5	0	0	2	0	0	0	0	0	0	0	0	0	0	0	0	0	0	0	0	0	0	0	0	0	0	0	0	1	0	0
204	3452.51	0	0	0	1	1	37	153	0	0	1	0	0	2	41	7	41	0	7	0	0	3	1	0	0	0	0	0	0	0	0	0	1	0	0	0	0	0	0	0	0	0	0	0	0	0	0	0	0
207	3560.93	0	0	0	0	0	37	103	0	2	3	0	0	1	31	5	13	1	1	0	0	0	0	0	0	0	0	0	1	0	0	0	1	0	0	0	0	0	0	0	0	0	0	0	0	0	0	0	0
210	3670.31	0	0	0	0	0	14	130	0	3	0	1	0	3	54	7	48	0	0	0	0	1	0	0	0	0	0	0	1	0	0	0	0	0	0	0	0	0	0	0	0	0	0	0	0	0	0	0	0
214	3818	0	0	0	0	2	47	183	1	0	6	0	0	2	61	8	44	1	4	0	0	1	0	0	0	1	0	0	0	0	0	0	0	0	0	0	0	0	0	0	0	0	0	0	0	0	0	0	0
217	3920.76	0	0	0	0	0	36	219	0	1	3	0	0	2	59	3	24	0	6	0	0	3	0	0	0	0	3	0	1	0	0	0	0	0	0	0	0	0	0	0	0	0	0	0	0	0	0	0	0
220	4002.25	0	0	0	0	0	54	255	1	1	2	1	0	3	69	5	19	0	0	0	0	2	0	0	0	0	0	0	1	0	0	0	0	0	0	0	0	0	0	0	0	0	0	0	0	0	0	0	0
224	4107.88	0	0	0	0	0	35	206	0	2	2	0	0	0	69	8	42	0	0	0	0	0	0	0	0	0	0	0	1	0	0	0	0	0	0	0	0	0	0	0	0	0	0	0	0	0	0	0	0
227	4187.06	0	0	0	0	0	31	240	0	3	4	1	0	1	47	2	26	0	2	0	0	5	0	0	0	0	1	2	0	0	0	0	1	0	0	0	0	0	0	0	0	0	0	0	0	0	0	0	0
230	4264.49	0	0	0	1	0	38	281	0	4	9	1	0	0	63	3	38	0	5	0	0	5	0	0	0	0	0	0	3	0	0	0	0	0	0	0	0	0	0	0	0	0	1	0	0	0	0	0	0
234	4378.51	0	0	0	0	0	45	249	3	2	5	0	0	0	50	5	32	0	5	0	0	1	0	0	0	0	0	0	0	0	0	0	0	0	0	0	0	0	0	0	0	0	0	0	0	0	0	0	0
237	4477.38	0	0	1	0	0	62	351	0	4	1	0	0	0	84	2	24	0	3	0	0	0	0	0	0	1	0	0	0	0	0	0	0	0	0	0	0	1	0	0	0	0	0	0	0	0	0	0	0
240	4555.54	0	0	0	0	0	112	279	0	7	4	1	0	0	81	16	36	0	7	0	0	6	0	0	0	0	0	0	0	0	0	0	0	0	0	0	0	0	0	0	0	0	0	0	0	0	0	0	0
244	4672.73	0	0	0	0	0	63	242	1	2	2	0	0	1	38	6	18	0	5	0	0	4	0	0	0	0	0	0	0	0	0	0	0	0	0	0	0	0	0	0	0	0	0	0	0	0	0	0	0
248	4809.41	0	0	0	0	0	40	277	0	4	11	0	0	0	55	13	18	0	7	0	0	2	0	0	0	1	0	0	0	0	0	0	0	0	0	0	0	0	0	0	0	0	0	0	0	0	0	0	0
251	4886.7	0	0	0	0	0	55	284	0	4	6	0	0	0	79	15	40	2	0	0	0	2	0	0	0	0	0	0	1	0	0	0	0	0	0	0	0	0	0	0	0	0	0	0	0	0	0	0	0
254	4964.57	0	0	0	0	0	100	489	0	7	4	0	0	0	137	9	41	0	10	0	0	4	0	0	0	0	0	0	0	0	0	0	0	0	0	0	0	0	0	0	0	0	0	0	1	0	0	0	1
257	5041.89	0	0	0	0	0	25	205	0	2	8	0	0	1	76	14	27	1	4	0	0	0	0	0	0	0	0	0	1	0	0	0	0	0	0	0	0	0	0	0	0	0	0	0	0	0	0	0	0
260	5118.34	0	0	0	0	0	70	301	1	7	5	0	0	1	50	2	7	0	3	0	0	2	0	0	0	0	0	0	2	0	0	0	0	0	0	0	0	0	0	0	0	0	0	0	0	0	0	0	0
264	5223.78	0	0	0	0	0	48	224	0	3	8	0	0	0	65	3	21	0	7	0	0	1	0	0	0	0	0	0	0	0	0	0	0	0	0	0	0	0	0	0	0	0	0	0	0	0	0	0	0
267	5302.37	0	0	0	0	0	62	257	0	4	4	0	0	1	59	1	25	1	6	0	0	3	0	0	0	0	0	0	0	0	0	0	0	0	0	0	0	0	0	0	0	0	0	0	0	0	0	0	0
274	5495.32	0	0	0	0	0	74	346	1	9	4	1	0	0	69	1	49	0	5	0	0	1	0	0	0	1	0	0	0	0	0	0	1	0	0	0	0	0	0	0	0	0	0	0	0	0	0	0	0
284	5695.32	0	0	0	1	1	89	284	0	5	5	0	0	1	68	2	41	0	2	0	0	2	0	0	0	0	0	0	1	0	0	0	0	0	0	0	0	0	0	0	0	0	0	0	0	0	0	0	0
287	5732.09	0	0	0	0	0	82	253	0	0	3	0	0	1	50	0	12	1	6	0	0	3	0	0	0	0	0	0	0	0	0	0	0	0	0	0	0	0	0	0	0	0	0	0	0	0	0	0	0
290	5768.44	0	0	0	0	0	70	182	0	3	7	0	0	0	15	1	2	0	2	0	0	1	0	0	0	0	0	0	0	0	0	0	0	0	0	0	0	0	0	0	0	0	1	0	0	0	0	0	0
293	5807.63	0	0	0	0	0	79	416	0	11	4	0	0	0	107	2	31	0	4	0	0	5	0	0	0	0	1	0	1	0	0	0	0	0	0	0	0	0	0	0	0	0	0	0	0	0	0	0	0
296	5841.15	0	0	0	0	0	58	348	0	6	8	0	0	0	94	4	39	1	5	0	0	4	0	0	0	0	0	0	0	0	0	0	0	0	0	0	0	0	0	0	0	0	0	0	0	0	0	0	0
301	5903.46	0	0	0	1	0	51	287	0	1	2	1	0	0	14	1	5	0	0	0	0	0	0	0	0	0	0	0	0	0	0	0	0	0	0	0	0	0	0	0	0	0	0	0	0	0	0	0	0
305	5950.69	0	0	0	0	0	82	321	0	6	5	1	0	0	86	5	32	1	1	0	0	3	0	0	0	0	0	0	0	0	0	0	0	0	0	0	0	0	0	0	0	0	0	0	0	0	0	0	1
308	5985.81	0	0	0	0	0	44	219	0	6	2	0	0	0	20	1	4	0	0	0	0	0	0	0	0	1	0	0	1	0	0	0	0	0	0	0	0	0	0	0	0	0	0	0	0	0	0	0	0
311	6018.78	0	0	0	0	0	97	272	0	5	5	0	0	0	39	0	11	1	3	0	0	1	0	0	0	1	0	0	0	0	0	0	1	0	0	0	0	0	0	0	0	0	0	0	0	0	0	0	0
315	6082.07	0	0	0	0	0	58	229	0	5	5	0	0	0	46	4	17	1	4	0	1	3	0	0	0	0	0	0	0	0	0	0	0	0	0	0	0	0	0	0	0	0	0	0	0	0	0	0	0
318	6145.9	0	0	0	0	0	73	291	1	11	7	1	0	0	45	0	5	0	2	0	0	4	0	0	0	0	0	0	0	0	0	0	0	0	0	0	0	0	0	0	0	0	0	0	0	0	0	0	0
321	6185.14	0	0	0	0	0	104	400	0	14	7	0	0	0	57	2	7	0	4	0	0	3	0	0	0	0	0	1	0	0	0	0	0	0	0	0	0	0	0	0	0	0	0	0	0	0	0	2	0
325	6235.72	0	0	0	0	0	123	530	0	8	6	0	0	0	109	4	38	3	3	0	0	3	0	0	0	0	0	0	1	0	0	0	0	0	0	0	0	0	0	0	0	0	0	0	0	0	1	0	0
329	6288.61	0	0	0	0	0	82	322	1	10	0	0	0	0	61	5	15	1	0	0	0	0	0	0	0	0	0	0	0	0	0	0	0	0	0	0	0	0	0	0	0	0	0	0	0	0	0	1	0
335	6361.96	0	0	0	0	0	105	415	0	7	5	0	0	0	70	5	19	0	15	0	0	3	0	0	0	0	0	0	0	0	0	0	0	0	0	0	0	0	0	0	0	0	0	0	0	0	0	0	0
339	6414.16	0	1	0	0	0	79	265	1	7	3	1	0	0	36	3	10	0	6	0	0	1	0	0	0	0	0	0	1	0	0	0	0	0	0	0	0	0	0	0	0	0	0	0	0	0	0	0	0
342	6452.58	0	1	0	0	0	72	254	0	7	8	0	0	0	64	2	10	0	4	0	0	2	0	0	0	0	0	1	0	0	0	0	0	0	0	0	0	0	0	0	0	0	0	0	0	0	0	0	0
345	6491.06	0	0	0	0	0	128	209	0	2	1	1	0	0	49	2	18	1	5	0	0	1	0	0	0	0	0	0	0	0	0	0	0	0	0	0	0	0	0	0	0	0	0	0	0	0	0	0	0
349	6544.25	0	0	0	0	0	77	200	0	0	5	1	0	0	61	1	16	0	2	0	0	2	0	0	0	0	0	0	1	0	0	0	0	0	0	0	0	0	0	0	0	0	0	0	0	0	0	0	0
352	6583.9	0	0	0	0	0	64	253	0	8	8	0	1	0	23	2	4	0	2	0	0	3	0	0	0	1	0	0	0	0	0	0	0	0	0	0	0	0	0	0	0	0	0	0	0	0	0	0	0
355	6623.04	0	0	0	0	0	86	390	0	9	6	0	0	0	86	4	36	1	11	0	0	1	0	0	0	0	0	0	0	0	0	0	0	0	0	0	0	0	0	0	0	0	0	0	0	0	0	0	0
359	6682.25	0	1	0	0	0	98	445	0	6	8	0	0	0	47	1	5	0	6	0	0	4	0	0	0	0	0	0	0	0	0	0	0	0	0	0	0	0	0	0	0	0	0	0	0	0	0	0	0
362	6735.74	0	0	0	0	0	107	371	0	6	6	0	0	0	48	4	10	0	1	0	0	2	0	0	0	0	0	0	0	0	0	0	0	0	0	0	0	0	0	0	0	0	0	0	0	0	0	0	0
365	6778.39	0	0	0	0	0	103	375	0	11	5	2	0	0	55	6	14	3	10	0	0	1	0	0	0	0	1	0	0	0	0	0	0	0	0	0	0	0	0	0	0	0	0	0	0	0	0	0	0
368	6821.83	0	0	0	0	0	77	299	0	8	6	0	0	0	50	0	7	0	3	0	0	0	0	0	0	0	0	0	0	0	0	0	0	0	0	0	0	0	0	0	0	0	0	0	0	0	0	0	0
371	6865.27	0	0	0	0	1	98	562	0	10	4	0	0	0	71	3	18	0	5	0	0	1	0	0	0	0	0	0	0	0	0	0	0	0	0	0	0	0	0	0	0	0	0	0	0	0	0	1	0
375	6926.73	0	0	0	0	0	156	255	0	9	6	2	0	0	54	7	16	0	7	0	0	2	0	0	0	0	0	0	0	0	0	0	0	0	0	0	0	0	0	0	0	0	0	0	0	0	0	0	0
378	6980.81	0	0	0	1	0	70	223	0	5	7	0	0	0	31	0	4	0	1	0	0	2	0	0	0	1	0	0	0	0	0	0	0	0	0	0	0	0	0	0	0	0	0	0	0	0	0	0	0
381	7025.9	0	0	0	0	1	104	378	0	17	4	1	0	0	46	1	9	0	8	0	0	0	0	0	0	0	1	0	0	0	0	0	0	0	0	0	0	0	0	0	0	0	0	0	0	0	0	0	0
385	7098	0	0	0	0	0	122	275	1	10	7	0	0	0	44	4	11	1	8	0	0	1	0	0	0	0	0	0	0	0	0	0	0	0	0	0	0	0	0	0	0	0	0	0	0	0	0	0	0
[truncated: 135 more columns]
